# Supplementary material for: Origin, Evolution, and Diversification of the Expansin Family in Plants
Source: Int J Mol Sci. 2024 Nov 3;25(21):11814. doi: 10.3390/ijms252111814 (PMC11547041; doi:10.3390/ijms252111814)
Supplement: Supplementary file 1 [file ijms-25-11814-s001.zip › Supplementary Tables.xlsx]

## Sheet: Table S1
Table S1. A list of genome information in 64 species.
Species name		Version	Access date	Link of genomic source	Genome assembly	Chromosome multiples
C. Merolae	Cyanidioschyzon merolae	ASM9120v1	2022/1	http://plants.ensembl.org	chromosome	Haploid
C. crispus	Chondrus crispus	ASM35022v2	2022/1	http://plants.ensembl.org	scaffold	Haploid
O. lucimarinus	Ostreococcus lucimarinus	v2.0	2022/1	http://phytozome.jgi.doe.gov/pz/portal.html	chromosome	Haploid
M. pusilla	Micromonas pusilla	v3.0	2022/1	http://phytozome.jgi.doe.gov/pz/portal.html	scaffold	Haploid
C. reinhardtii	Chlamydomonas reinhardtii	v5.6	2022/1	http://phytozome.jgi.doe.gov/pz/portal.html	chromosome	Haploid
V. carteri	Volvox carteri	v2.1	2022/1	http://phytozome.jgi.doe.gov/pz/portal.html	scaffold	Haploid
C. subellipsoidea C-169	Coccomyxa subellipsoidea C-169	v2.0	2022/1	http://phytozome.jgi.doe.gov/pz/portal.html	scaffold	Haploid
M. viride	Mesostigma viride	CNA0002352	2023/7	https://ftp.cngb.org/pub/CNSA/data1/CNP0000228/CNS0021438/CNA0002352/	scaffold	Haploid
C. atmophyticus	Chlorokybus atmophyticus	CNA0002353	2023/7	https://db.cngb.org/search/project/CNP0000228/	scaffold	Haploid
K. nitens	Klebsormidium nitens	v1.0	2022/1	http://www.plantmorphogenesis.bio.titech.ac.jp/~algae_genome_project/klebsormidium/index.html	scaffold	Haploid
C. braunii	Chara braunii	Cbr_1.0	2022/1	http://plants.ensembl.org	chromosome	Haploid
S. muscicola	Spirogloea muscicola	ASM960272v1	2023/7	https://figshare.com/articles/dataset/Genomes_of_subaerial_Zygnematophyceae_provide_insights_into_land_plant_evolution/9911876/1?file=17819153	scaffold	Haploid
M. endlicherianum	Mesotaenium endlicherianum	ASM960273v1	2023/7	https://figshare.com/articles/dataset/Genomes_of_subaerial_Zygnematophyceae_provide_insights_into_land_plant_evolution/9911876/1?file=17819138	scaffold	Haploid
P. margaritaceum	Penium margaritaceum	—	2023/7	http://bioinfo.bti.cornell.edu/cgi-bin/Penium/download.cgi	scaffold	Haploid
M. polymorpha	Marchantia polymorpha	v3.1	2022/1	http://phytozome.jgi.doe.gov/pz/portal.html	scaffold	Diploid
P. patens	Physcomitrium patens	v3.3	2022/1	http://phytozome.jgi.doe.gov/pz/portal.html	chromosome	Haploid
S. moellendorffii	Selaginella moellendorffii	v1.0	2022/1	http://phytozome.jgi.doe.gov/pz/portal.html	scaffold	Haploid
A. filiculoides	Azolla filiculoides	v1.1	2022/1	https://www.fernbase.org/	scaffold	Diploid
P. abies	Picea abies	v1.0	2022/1	https://congenie.org/links	scaffold	Diploid
G. biloba	Ginkgo biloba	—	2022/1	http://gigadb.org/dataset/100613	chromosome	Haploid
A. trichopoda	Amborella trichopoda	v1.0	2022/1	http://phytozome.jgi.doe.gov/pz/portal.html	scaffold	Diploid
N. colorata	Nymphaea colorata	v1.2	2022/1	http://phytozome.jgi.doe.gov/pz/portal.html	chromosome	Diploid
P. dactylifera	Phoenix dactylifera	—	2022/1	https://www.ncbi.nlm.nih.gov/	scaffold	Diploid
M. acuminata	Musa acuminata	v1	2022/1	http://plants.ensembl.org	chromosome	Diploid（Double haploid）
A. comosus	Ananas comosus	v3	2022/1	http://phytozome.jgi.doe.gov/pz/portal.html	chromosome	Diploid
B. distachyon	Brachypodium distachyon	v3.2	2022/1	http://phytozome.jgi.doe.gov/pz/portal.html	chromosome	Diploid
T. aestivum	Triticum aestivum	IWGSC	2022/1	http://plants.ensembl.org	chromosome	allohexaploid（AABBDD）
H. vulgare	Hordeum vulgare	IBSC_v2	2022/1	http://plants.ensembl.org	chromosome	Diploid
O. sativa	Oryza sativa ssp. Japonica	v7.0	2022/1	http://rice.plantbiology.msu.edu/	chromosome	Diploid
S. bicolor	Sorghum bicolor	v3.1.1	2022/1	http://phytozome.jgi.doe.gov/pz/portal.html	chromosome	Diploid
Z. mays	Zea mays	B73v4	2022/1	https://www.maizegdb.org/	chromosome	Diploid
S. italica	Setaria italica	v2.2	2022/1	http://phytozome.jgi.doe.gov/pz/portal.html	scaffold	Diploid
P. virgatum	Panicum virgatum	v5.1	2022/1	http://phytozome.jgi.doe.gov/pz/portal.html	chromosome	allotetraploid（aabb）
A. coerulea	Aquilegia coerulea	v3.1	2022/1	http://phytozome.jgi.doe.gov/pz/portal.html	chromosome	Diploid
B. vulgaris	Beta vulgaris	RefBeet-1.2.2	2022/1	http://plants.ensembl.org	chromosome	Diploid（Double haploid）
A. chinensis	Actinidia chinensis	Red5_PS1_1.69.0	2022/1	http://plants.ensembl.org	chromosome	Diploid
M. guttatus	Mimulus guttatus	v2.0	2022/1	http://phytozome.jgi.doe.gov/pz/portal.html	scaffold	Diploid
C. annuum	Capsicum annuum	ASM51225v2	2022/1	http://plants.ensembl.org	chromosome	Diploid
S. tuberosum	Solanum tuberosum	v4.03	2022/1	http://phytozome.jgi.doe.gov/pz/portal.html	chromosome	Diploid（Double haploid）
S. lycopersicum	Solanum lycopersicum	ITAG3.2	2022/1	http://phytozome.jgi.doe.gov/pz/portal.html	chromosome	Diploid
V. vinifera	Vitis vinifera	v2.1	2022/1	http://phytozome.jgi.doe.gov/pz/portal.html	chromosome	Diploid
E. grandis	Eucalyptus grandis	v2.0	2022/1	http://phytozome.jgi.doe.gov/pz/portal.html	chromosome	Diploid
C. sinensis	Citrus sinensis	v1.1	2022/1	http://phytozome.jgi.doe.gov/pz/portal.html	scaffold	Diploid
C. clementina	Citrus clementina	v1.0	2022/1	http://phytozome.jgi.doe.gov/pz/portal.html	scaffold	Diploid
G. raimondii	Gossypium raimondii	v2.1	2022/1	http://phytozome.jgi.doe.gov/pz/portal.html	chromosome	Diploid
T. cacao	Theobroma cacao	v2.1	2022/1	http://phytozome.jgi.doe.gov/pz/portal.html	chromosome	Diploid
C. papaya	Carica papaya	ASGPBv0.4	2022/1	http://phytozome.jgi.doe.gov/pz/portal.html	supercontig	Diploid
A. thaliana	Arabidopsis thaliana	TAIR10	2022/1	http://phytozome.jgi.doe.gov/pz/portal.html	chromosome	Diploid
B. napus	Brassica napus	AST_PRJEB5043_v1	2022/1	http://plants.ensembl.org	scaffold	allotetraploid (AACC)
B. rapa	Brassica rapa	v1.3	2022/1	http://phytozome.jgi.doe.gov/pz/portal.html	chromosome	Diploid
L. usitatissimum	Linum usitatissimum	v1.0	2022/1	http://phytozome.jgi.doe.gov/pz/portal.html	scaffold	Diploid
P. trichocarpa	Populus trichocarpa	v4.1	2022/1	http://phytozome.jgi.doe.gov/pz/portal.html	chromosome	Diploid
M. esculenta	Manihot esculenta	v7.1	2022/1	http://phytozome.jgi.doe.gov/pz/portal.html	chromosome	Diploid
R. communis	Ricinus communis	v0.1	2022/1	http://phytozome.jgi.doe.gov/pz/portal.html	scaffold	Diploid
C. sativus	Cucumis sativus	v1.0	2022/1	http://phytozome.jgi.doe.gov/pz/portal.html	scaffold	Diploid
C.lanatus	Citrullus lanatus	Cla97_v1	2022/1	http://plants.ensembl.org	chromosome	Diploid
A. hypogaea	Arachis hypogaea	v1.0	2022/1	http://phytozome.jgi.doe.gov/pz/portal.html	chromosome	allotetraploid (AABB)
M. truncatula	Medicago truncatula	Mt4.0v1	2022/1	http://phytozome.jgi.doe.gov/pz/portal.html	chromosome	Diploid
G. max	Glycine max	Wm82.a4.v1	2022/1	http://phytozome.jgi.doe.gov/pz/portal.html	chromosome	Diploid
P. vulgaris	Phaseolus vulgaris	v2.1	2022/1	http://phytozome.jgi.doe.gov/pz/portal.html	chromosome	Diploid
P. persica	Prunus persica	v2.1	2022/1	http://phytozome.jgi.doe.gov/pz/portal.html	chromosome	Diploid
M. domestica	Malus domestica	v1.1	2022/1	http://phytozome.jgi.doe.gov/pz/portal.html	chromosome	Diploid
F. vesca	Fragaria vesca	v2.0.a2	2022/1	http://phytozome.jgi.doe.gov/pz/portal.html	chromosome	Diploid
R. chinensis	Rosa chinensis	RchiOBHm-V2	2022/1	http://plants.ensembl.org	chromosome	Diploid（Double haploid）

## Sheet: Table S2
Table S2. The details of 2,461 expansin genes.
Gene id	Species	Chromosome location	Start	End	Gene length/bp	Protein length/aa	Exons length/bp	Exons number	Intron length/bp	Intron number	Molecular weight/kD	pI	Subfamily
Vocar.0022s0205.1	V.carteri	scaffold_22	1806372	1809994	3623	551	1653	13	1970	12	57.8783	7.66	EXPA
58870	C.subellipsoidea	scaffold_2	552017	560826	8810	873	2619	18	6191	17	93.2536	7.925	EXPA
60082	C.subellipsoidea	scaffold_22	877503	879603	2101	281	843	7	1258	6	30.0282	4.935	EXPA
62379	C.subellipsoidea	scaffold_6	157647	163256	5610	507	1521	12	4089	11	54.057	5.672	EXPA
41217	C.subellipsoidea	scaffold_6	166211	170891	4681	446	1338	10	3343	9	45.6579	5.742	EXPA
kfl00012_0440_v1.1	K.nitens	kfl00012	335698	338097	2400	153	459	7	1941	6	16.1373	5.557	EXPA
kfl00036_0270_v1.1	K.nitens	kfl00036	181347	185799	4453	885	2635	7	1818	5	89.8001	3.897	EXPA
kfl00219_0300_v1.1	K.nitens	kfl00219	68812	69670	859	250	750	2	109	1	26.8513	7.199	EXPA
kfl00239_0180_v1.1	K.nitens	kfl00239	122889	126746	3858	288	864	8	2994	7	31.1772	4.75	EXPA
kfl00557_g9_v1.1	K.nitens	kfl00557	52282	55023	2742	290	873	5	1869	4	30.6887	4.574	EXPA
kfl00728_0080_v1.1	K.nitens	kfl00728	21389	22865	1477	394	1182	3	295	2	42.5269	8.541	EXPA
kfl00857_0040_v1.1	K.nitens	kfl00857	18332	22408	4077	527	1901	6	2176	5	55.7412	4.446	EXPA
GBG61628	C.braunii	BFEA01000021	4627584	4630832	3249	304	3249	1	0	0	32.6278	9.204	EXPA
GBG61793	C.braunii	BFEA01000023	962755	964293	1539	261	914	2	625	1	27.7755	9.29	EXPA
GBG61794	C.braunii	BFEA01000023	988034	989882	1849	261	1243	2	606	1	27.8646	9.207	EXPA
GBG61795	C.braunii	BFEA01000023	1032734	1037793	5060	395	1355	5	3705	4	42.2727	7.378	EXPA
GBG61802	C.braunii	BFEA01000023	1517202	1542237	25036	261	5069	2	19967	1	28.2321	10.317	EXPA
GBG68762	C.braunii	BFEA01000105	509656	525714	16059	270	13992	2	2067	1	29.6261	10.888	EXPA
GBG69249	C.braunii	BFEA01000112	82776	89408	6633	268	1094	3	5539	2	27.6707	5.495	EXPA
GBG70289	C.braunii	BFEA01000128	1990757	2003462	12706	264	10172	2	2534	1	27.6575	6.543	EXPA
GBG70292	C.braunii	BFEA01000128	2355837	2361251	5415	263	4070	2	1345	1	28.2753	9.681	EXPA
GBG72399	C.braunii	BFEA01000164	2168008	2169036	1029	245	1029	1	0	0	25.3951	5.417	EXPA
GBG74084	C.braunii	BFEA01000196	1226205	1238338	12134	257	11128	2	1006	1	27.3486	7.997	EXPA
GBG74093	C.braunii	BFEA01000196	1610068	1619379	9312	257	6392	2	2920	1	27.236	6.607	EXPA
GBG74100	C.braunii	BFEA01000196	1931700	1941594	9895	245	5666	2	4229	1	26.4147	8.528	EXPA
GBG75428	C.braunii	BFEA01000224	1029298	1030602	1305	262	1305	1	0	0	27.3611	8.579	EXPA
GBG88488	C.braunii	BFEA01000676	204096	206129	2034	266	1060	2	974	1	27.8213	9.235	EXPA
GBG88491	C.braunii	BFEA01000676	317096	319800	2705	266	1378	2	1327	1	27.7813	9.786	EXPA
GBG89929	C.braunii	BFEA01000771	552072	564886	12815	275	7817	3	4998	2	29.3687	7.59	EXPA
GBG90673	C.braunii	BFEA01000831	189046	194235	5190	262	3200	2	1990	1	27.5573	9.61	EXPA
SM000107S14040	S.muscicola	s107	150007	152792	2786	308	927	4	1859	3	32.1052	8.083	EXPA
SM000171S03219	S.muscicola	s171	79041	85456	6416	305	918	2	5498	1	32.2905	8.521	EXPA
SM000219S06683	S.muscicola	s219	14908	16165	1258	306	921	2	337	1	32.4068	8.178	EXPA
SM000003S10979	S.muscicola	s3	98144	99608	1465	277	834	1	631	0	28.9676	8.229	EXPA
SM000003S10988	S.muscicola	s3	99821	102516	2696	282	849	4	1847	3	29.959	6.704	EXPA
SM000003S11031	S.muscicola	s3	532954	534634	1681	357	1074	2	607	1	36.9221	8.363	EXPA
SM000003S11043	S.muscicola	s3	534757	537413	2657	280	843	4	1814	3	29.8007	6.337	EXPA
SM000003S11073	S.muscicola	s3	743596	746403	2808	308	927	4	1881	3	32.1481	7.933	EXPA
SM000428S16063	S.muscicola	s428	20190	21011	822	273	822	1	0	0	28.7505	7.85	EXPA
SM000056S17984	S.muscicola	s56	516047	518782	2736	392	1179	4	1557	3	41.5235	8.987	EXPA
SM000072S21217	S.muscicola	s72	400464	403179	2716	280	843	4	1873	3	29.8638	6.336	EXPA
SM000072S21227	S.muscicola	s72	403266	404814	1549	321	966	2	583	1	33.7081	8.951	EXPA
ME000184S02208	M.endlicherianum	S184	561661	562449	789	262	789	1	0	0	28.3348	8.832	EXPA
ME000187S02414	M.endlicherianum	S187	352705	354445	1741	272	819	2	922	1	29.499	8.889	EXPA
ME000202S02788	M.endlicherianum	S202	581932	584404	2473	271	816	4	1657	3	28.87	8.488	EXPA
ME000022S03579	M.endlicherianum	S22	767020	769158	2139	224	675	7	1464	6	22.9046	5.388	EXPA
ME000314S05146	M.endlicherianum	S314	54817	56361	1545	296	891	2	654	1	31.4713	8.636	EXPA
pm000435g0030	P.margaritaceum	PM000435	293535	294643	1109	279	1109	1	0	0	29.0736	10.324	EXPA
pm000946g0040	P.margaritaceum	PM000946	224523	226371	1849	305	1849	1	0	0	33.1298	9.346	EXPA
pm001781g0060	P.margaritaceum	PM001781	151568	154467	2900	520	1560	2	1340	1	52.1125	8.275	EXPA
pm002229g0040	P.margaritaceum	PM002229	204091	208151	4061	273	1624	6	2437	5	29.0585	9.863	EXPA
pm002235g0030	P.margaritaceum	PM002235	121400	122166	767	215	767	1	0	0	22.5412	8.138	EXPA
pm002397g0040	P.margaritaceum	PM002397	207056	209703	2648	324	1591	3	1057	2	34.5427	10.397	EXPA
pm002985g0030	P.margaritaceum	PM002985	138922	141836	2915	506	2405	2	510	1	52.4085	9.39	EXPA
pm003635g0040	P.margaritaceum	PM003635	131539	134369	2831	325	1638	3	1193	2	34.514	10.22	EXPA
pm004242g0020	P.margaritaceum	PM004242	167274	168427	1154	366	1154	1	0	0	38.7573	11.119	EXPA
pm004640g0020	P.margaritaceum	PM004640	10778	11796	1019	273	1019	1	0	0	28.9634	8.929	EXPA
pm005295g0030	P.margaritaceum	PM005295	58755	62947	4193	302	1688	5	2505	4	32.1137	8.973	EXPA
pm006334g0010	P.margaritaceum	PM006334	43279	48365	5087	478	2448	5	2639	4	49.0769	10.013	EXPA
pm006399g0010	P.margaritaceum	PM006399	31641	32619	979	207	979	1	0	0	21.4856	9.623	EXPA
pm007784g0010	P.margaritaceum	PM007784	7662	10562	2901	327	1605	2	1296	1	34.7852	9.064	EXPA
pm009250g0020	P.margaritaceum	PM009250	51856	52948	1093	249	1093	1	0	0	26.4985	8.301	EXPA
pm010487g0020	P.margaritaceum	PM010487	90988	96046	5059	328	1356	5	3703	4	33.8728	7.162	EXPA
pm013230g0010	P.margaritaceum	PM013230	34178	35921	1744	327	1744	1	0	0	34.8083	9.136	EXPA
pm014133g0020	P.margaritaceum	PM014133	62071	63937	1867	317	951	2	916	1	32.9351	7.598	EXPA
pm014979g0010	P.margaritaceum	PM014979	2678	3646	969	310	969	1	0	0	32.8855	10.379	EXPA
pm015051g0020	P.margaritaceum	PM015051	46000	52867	6868	362	1711	7	5157	6	37.252	6.455	EXPA
pm016276g0010	P.margaritaceum	PM016276	59176	61159	1984	305	1984	1	0	0	33.5552	8.815	EXPA
pm019476g0010	P.margaritaceum	PM019476	34622	52387	17766	744	2869	16	14897	15	77.187	7.772	EXPA
pm019624g0010	P.margaritaceum	PM019624	8477	10229	1753	327	1753	1	0	0	34.8304	9.297	EXPA
pm020917g0010	P.margaritaceum	PM020917	40606	41148	543	181	543	1	0	0	19.0987	9.819	EXPA
pm028202g0010	P.margaritaceum	PM028202	9466	10218	753	249	747	2	6	1	27.3372	9.295	EXPA
pm028644g0010	P.margaritaceum	PM028644	22983	25957	2975	178	534	2	2441	1	18.9719	9.508	EXPA
pm032033g0010	P.margaritaceum	PM032033	14218	16381	2164	317	951	2	1213	1	32.9351	7.598	EXPA
pm032484g0010	P.margaritaceum	PM032484	17768	18310	543	181	543	1	0	0	19.2653	9.773	EXPA
pm049922g0010	P.margaritaceum	PM049922	197	4339	4143	273	1612	6	2531	5	29.1686	9.844	EXPA
pm060026g0010	P.margaritaceum	PM060026	3	2113	2111	451	1626	2	485	1	46.4454	9.138	EXPA
pm065677g0010	P.margaritaceum	PM065677	2	1482	1481	470	1481	1	0	0	49.464	11.406	EXPA
Mapoly0105s0025.1	M.polymorpha	scaffold_105	228997	231057	2061	247	1865	2	196	1	27.0477	6.993	EXPA
Mapoly0107s0006.1	M.polymorpha	scaffold_107	39680	43066	3387	338	1904	4	1483	3	36.8286	7.063	EXPA
Mapoly0118s0014.1	M.polymorpha	scaffold_118	214145	217600	3456	272	2498	4	958	3	30.0454	7.512	EXPA
Mapoly0118s0015.1	M.polymorpha	scaffold_118	225450	228019	2570	268	1684	4	886	3	29.4497	8.561	EXPA
Mapoly0118s0017.1	M.polymorpha	scaffold_118	253913	256821	2909	256	2326	3	583	2	27.5772	7.907	EXPA
Mapoly0125s0001.2	M.polymorpha	scaffold_125	22913	26652	3740	257	2038	4	1702	3	27.4398	5.801	EXPA
Mapoly0131s0018.1	M.polymorpha	scaffold_131	310751	313920	3170	267	2265	4	905	3	29.1898	9.562	EXPA
Mapoly0137s0020.1	M.polymorpha	scaffold_137	282983	285670	2688	265	1850	4	838	3	28.5977	8.923	EXPA
Mapoly0137s0021.1	M.polymorpha	scaffold_137	288230	291252	3023	270	1611	4	1412	3	28.7947	8.625	EXPA
Mapoly0178s0007.1	M.polymorpha	scaffold_178	78202	80632	2431	253	1805	4	626	3	27.532	9.526	EXPA
Mapoly0178s0009.1	M.polymorpha	scaffold_178	98478	99786	1309	261	783	3	526	2	28.4163	7.08	EXPA
Mapoly0019s0184.1	M.polymorpha	scaffold_19	1868698	1873101	4404	258	2731	5	1673	4	27.6873	8.301	EXPA
Mapoly0002s0243.1	M.polymorpha	scaffold_2	2438749	2441360	2612	260	1826	4	786	3	28.4735	8.332	EXPA
Mapoly0022s0134.2	M.polymorpha	scaffold_22	1213759	1216087	2329	256	1357	4	972	3	27.1129	7.288	EXPA
Mapoly0022s0139.2	M.polymorpha	scaffold_22	1240235	1242405	2171	260	1515	4	656	3	27.7362	7.242	EXPA
Mapoly0022s0142.1	M.polymorpha	scaffold_22	1279467	1283459	3993	333	3106	4	887	3	35.5923	6.695	EXPA
Mapoly0022s0143.1	M.polymorpha	scaffold_22	1287707	1290112	2406	259	1852	4	554	3	27.7814	6.479	EXPA
Mapoly0024s0046.1	M.polymorpha	scaffold_24	608658	611411	2754	266	2096	4	658	3	29.2428	9.165	EXPA
Mapoly0050s0034.1	M.polymorpha	scaffold_50	251518	252463	946	250	750	2	196	1	26.583	8.008	EXPA
Mapoly0050s0035.2	M.polymorpha	scaffold_50	255584	257907	2324	265	1800	3	524	2	29.0797	7.512	EXPA
Mapoly0058s0020.1	M.polymorpha	scaffold_58	155564	157173	1610	257	1204	3	406	2	27.8742	5.441	EXPA
Mapoly0058s0021.1	M.polymorpha	scaffold_58	159881	162200	2320	259	1700	3	620	2	27.9829	8.16	EXPA
Mapoly0006s0158.1	M.polymorpha	scaffold_6	1481798	1484663	2866	279	1579	4	1287	3	30.163	4.709	EXPA
Mapoly0061s0082.1	M.polymorpha	scaffold_61	645492	648393	2902	260	1982	4	920	3	28.3644	9.204	EXPA
Mapoly0061s0098.1	M.polymorpha	scaffold_61	813960	815652	1693	245	1565	2	128	1	26.072	6.136	EXPA
Mapoly0085s0011.1	M.polymorpha	scaffold_85	80153	82464	2312	270	1574	4	738	3	29.4028	8.619	EXPA
Mapoly0085s0014.1	M.polymorpha	scaffold_85	93781	94877	1097	188	1097	1	0	0	19.9273	4.531	EXPA
Mapoly0085s0015.1	M.polymorpha	scaffold_85	95003	96593	1591	244	1451	2	140	1	25.8251	4.385	EXPA
Mapoly0085s0051.1	M.polymorpha	scaffold_85	360214	362731	2518	268	1767	4	751	3	28.8286	6.364	EXPA
Mapoly0085s0052.1	M.polymorpha	scaffold_85	369317	371691	2375	271	1602	4	773	3	28.9341	8.198	EXPA
Mapoly0085s0053.1	M.polymorpha	scaffold_85	374868	376957	2090	276	1677	3	413	2	29.9221	6.523	EXPA
Mapoly0085s0061.1	M.polymorpha	scaffold_85	449854	452263	2410	266	1837	4	573	3	29.1827	9.02	EXPA
Mapoly0090s0011.1	M.polymorpha	scaffold_90	116942	117697	756	252	756	1	0	0	26.33	6.787	EXPA
Mapoly0090s0012.1	M.polymorpha	scaffold_90	126865	127605	741	247	741	1	0	0	25.8754	6.034	EXPA
Pp3c1_37980V3.2	P.patens	Chr01	26361818	26363694	1877	271	1767	2	110	1	29.9412	9.713	EXPB
Pp3c2_3390V3.1	P.patens	Chr02	2168391	2169317	927	275	825	2	102	1	30.2039	8.57	EXPB
Pp3c3_16280V3.1	P.patens	Chr03	11436543	11438886	2344	256	1917	3	427	2	27.6839	9.68	EXPA
Pp3c3_37280V3.2	P.patens	Chr03	24972100	24974078	1979	259	1341	3	638	2	27.3966	6.307	EXPA
Pp3c7_12810V3.2	P.patens	Chr07	8674342	8676137	1796	276	1378	3	418	2	30.1509	10.15	EXPA
Pp3c7_12870V3.2	P.patens	Chr07	8724648	8726078	1431	257	1431	1	0	0	27.5857	8.251	EXPA
Pp3c7_12940V3.1	P.patens	Chr07	8846273	8849088	2816	275	2816	1	0	0	29.9156	8.707	EXPA
Pp3c7_25260V3.2	P.patens	Chr07	17045074	17046258	1185	229	687	3	498	2	25.1467	10.571	EXPA
Pp3c8_870V3.1	P.patens	Chr08	414689	418419	3731	709	2779	4	952	3	73.9502	4.011	EXPA
Pp3c8_1320V3.1	P.patens	Chr08	678029	680162	2134	258	1330	3	804	2	27.431	6.726	EXPA
Pp3c8_1330V3.1	P.patens	Chr08	678047	680168	2122	258	1318	3	804	2	27.431	6.726	EXPA
Pp3c8_13450V3.1	P.patens	Chr08	8694013	8696181	2169	249	1726	3	443	2	27.1113	9.603	EXPA
Pp3c8_13470V3.3	P.patens	Chr08	8699690	8702014	2325	291	1605	3	720	2	31.5443	9.551	EXPA
Pp3c8_14900V3.2	P.patens	Chr08	9701973	9704893	2921	253	2243	3	678	2	27.1462	10.092	EXPA
Pp3c8_15200V3.2	P.patens	Chr08	10007663	10010516	2854	257	2653	3	201	2	27.7026	8.786	EXPA
Pp3c11_12000V3.2	P.patens	Chr11	7792124	7794104	1981	319	1584	2	397	1	34.057	8.061	EXPA
Pp3c12_4560V3.1	P.patens	Chr12	3275318	3277490	2173	256	1852	3	321	2	26.7951	5.722	EXPA
Pp3c13_8440V3.1	P.patens	Chr13	5618875	5622902	4028	264	3218	4	810	3	28.4204	8.685	EXPA
Pp3c13_20360V3.1	P.patens	Chr13	14311266	14313124	1859	263	1412	2	447	1	27.7173	7.098	EXPA
Pp3c14_18030V3.1	P.patens	Chr14	11965551	11966867	1317	262	1317	1	0	0	28.4859	9.284	EXPA
Pp3c14_18040V3.1	P.patens	Chr14	11969561	11970412	852	262	852	1	0	0	28.4859	9.284	EXPA
Pp3c14_18440V3.1	P.patens	Chr14	12252757	12254538	1782	262	1782	1	0	0	28.2295	9.68	EXPA
Pp3c14_18450V3.1	P.patens	Chr14	12262439	12263727	1289	262	1289	1	0	0	28.2115	9.68	EXPA
Pp3c14_18510V3.2	P.patens	Chr14	12352288	12353576	1289	262	1289	1	0	0	28.2115	9.68	EXPA
Pp3c14_18590V3.2	P.patens	Chr14	12439216	12440892	1677	262	1677	1	0	0	28.3217	9.68	EXPA
Pp3c17_12970V3.2	P.patens	Chr17	9178519	9180264	1746	266	1602	2	144	1	27.8596	5.174	EXPB
Pp3c17_12980V3.1	P.patens	Chr17	9182556	9183918	1363	269	1363	1	0	0	28.6747	4.998	EXPB
Pp3c18_19660V3.1	P.patens	Chr18	13965591	13968229	2639	257	1856	3	783	2	27.0007	6.499	EXPA
Pp3c18_19690V3.2	P.patens	Chr18	13972299	13977281	4983	262	3155	5	1828	4	28.3696	9.581	EXPA
Pp3c18_19720V3.2	P.patens	Chr18	13986071	13988532	2462	254	1931	3	531	2	26.2996	7.244	EXPA
Pp3c20_5780V3.1	P.patens	Chr20	3549449	3551984	2536	251	1894	4	642	3	26.5819	5.863	EXPA
Pp3c21_1850V3.2	P.patens	Chr21	1212542	1214815	2274	254	1748	3	526	2	26.3506	7.521	EXPA
Pp3c21_1890V3.1	P.patens	Chr21	1231559	1233452	1894	260	1360	3	534	2	27.8256	7.999	EXPA
Pp3c21_1940V3.2	P.patens	Chr21	1250662	1254179	3518	252	2652	3	866	2	26.7463	7.098	EXPA
Pp3c22_630V3.1	P.patens	Chr22	474124	475773	1650	269	1487	2	163	1	29.0087	5.046	EXPB
Pp3c22_760V3.1	P.patens	Chr22	566463	569273	2811	269	2055	3	756	2	28.32	7.706	EXPA
Pp3c22_3550V3.1	P.patens	Chr22	2293551	2295747	2197	257	1637	3	560	2	27.3731	8.391	EXPA
Pp3c22_17770V3.1	P.patens	Chr22	11412736	11414985	2250	271	1336	6	914	5	29.0538	4.812	EXPB
Pp3c24_9250V3.1	P.patens	Chr24	6377081	6378441	1361	212	1140	2	221	1	23.5125	11.419	EXPA
Pp3c24_15400V3.3	P.patens	Chr24	10147408	10149547	2140	273	1745	4	395	3	29.6308	7.865	EXPA
75237	S.moellendorffii	scaffold_0	4038356	4039273	918	270	810	3	108	2	29.2367	9.114	EXPA
231226	S.moellendorffii	scaffold_11	1223792	1224620	829	228	684	3	145	2	24.0087	6.84	EXPA
91129	S.moellendorffii	scaffold_11	1226362	1227246	885	232	696	3	189	2	24.3761	6.15	EXPA
90935	S.moellendorffii	scaffold_11	1246594	1247566	973	268	804	3	169	2	28.3906	8.7	EXPA
409954	S.moellendorffii	scaffold_11	1999835	2000808	974	237	711	3	263	2	24.9939	5.863	EXPA
410512	S.moellendorffii	scaffold_13	60035	61014	980	258	774	3	206	2	28.1671	7.772	EXPA
171427	S.moellendorffii	scaffold_14	1607993	1609208	1216	239	805	5	411	4	25.1423	5.472	EXPB
95369	S.moellendorffii	scaffold_17	140767	147054	6288	132	396	5	5892	4	14.4301	4.571	EXPA
78615	S.moellendorffii	scaffold_2	4266953	4267916	964	271	813	3	151	2	29.588	9.416	EXPA
174522	S.moellendorffii	scaffold_26	63667	65007	1341	258	1147	4	194	3	27.5286	5.934	EXPA
102623	S.moellendorffii	scaffold_26	65750	66888	1139	253	759	3	380	2	26.2255	7.103	EXPA
230202	S.moellendorffii	scaffold_3	2321457	2322390	934	256	768	3	166	2	27.65	4.725	EXPA
236978	S.moellendorffii	scaffold_320	5456	6428	973	256	768	4	205	3	27.1683	8.334	EXPA
36179	S.moellendorffii	scaffold_38	1121050	1121901	852	217	651	4	201	3	23.0144	4.108	EXPB
419575	S.moellendorffii	scaffold_43	371070	371965	896	249	747	3	149	2	26.3062	5.396	EXPA
179212	S.moellendorffii	scaffold_51	796872	798773	1902	282	1471	4	431	3	29.4887	7.151	EXPA
234188	S.moellendorffii	scaffold_57	221119	222228	1110	258	774	5	336	4	27.8388	8.281	EXPB
143857	S.moellendorffii	scaffold_7	1351604	1352741	1138	251	979	3	159	2	27.0056	7.909	EXPA
Azfi_s0004.g008550	A.filiculoides	Azfi_s0004	5337618	5339759	2142	244	1500	3	642	2	25.8727	5.284	EXPA
Azfi_s0004.g008552	A.filiculoides	Azfi_s0004	5353455	5356927	3473	258	2787	3	686	2	26.8563	5.917	EXPA
Azfi_s0024.g020440	A.filiculoides	Azfi_s0024	1988652	1990616	1965	201	995	4	970	3	21.6186	8.275	EXPB
Azfi_s0031.g024480	A.filiculoides	Azfi_s0031	583879	586627	2749	260	1644	3	1105	2	27.2668	6.993	EXPA
Azfi_s0035.g025583	A.filiculoides	Azfi_s0035	1244834	1247870	3037	220	2297	2	740	1	24.2206	7.455	EXPA
Azfi_s0041.g026744	A.filiculoides	Azfi_s0041	1227433	1229648	2216	271	1522	4	694	3	29.6433	8.735	EXPA
Azfi_s0043.g027115	A.filiculoides	Azfi_s0043	1617673	1618792	1120	274	980	2	140	1	29.4995	7.259	EXPA
Azfi_s0043.g027118	A.filiculoides	Azfi_s0043	1623127	1624464	1338	292	1168	2	170	1	31.5288	6.428	EXPA
Azfi_s0043.g027126	A.filiculoides	Azfi_s0043	1674671	1675524	854	241	723	2	131	1	25.4677	5.945	EXPA
Azfi_s0048.g030644	A.filiculoides	Azfi_s0048	2061381	2062827	1447	276	1275	2	172	1	28.9307	4.873	EXPA
Azfi_s0076.g037864	A.filiculoides	Azfi_s0076	991211	995193	3983	346	1057	5	2926	4	36.9959	6.77	EXPA
Azfi_s0112.g045819	A.filiculoides	Azfi_s0112	888810	890113	1304	268	1106	2	198	1	28.4224	8.464	EXPA
Azfi_s0117.g046537	A.filiculoides	Azfi_s0117	583854	587650	3797	265	2028	3	1769	2	28.1128	5.877	EXPA
Azfi_s0140.g051279	A.filiculoides	Azfi_s0140	786065	788506	2442	262	1855	4	587	3	27.1594	5.45	EXPA
Azfi_s0157.g053831	A.filiculoides	Azfi_s0157	691006	693245	2240	269	1316	4	924	3	29.0957	9.182	EXPA
Azfi_s0206.g057815	A.filiculoides	Azfi_s0206	129080	133580	4501	261	1763	3	2738	2	27.5593	8.222	EXPA
Azfi_s0291.g063336	A.filiculoides	Azfi_s0291	16272	17926	1655	258	1305	3	350	2	27.3689	7.255	EXPA
Azfi_s0515.g074978	A.filiculoides	Azfi_s0515	198035	203103	5069	268	1542	3	3527	2	29.0831	10.201	EXPA
Azfi_s0578.g078256	A.filiculoides	Azfi_s0578	12678	16849	4172	257	1690	3	2482	2	27.3651	7.951	EXPA
Azfi_s0685.g082067	A.filiculoides	Azfi_s0685	146622	148484	1863	261	1578	3	285	2	27.4867	7.129	EXPA
Azfi_s0891.g091270	A.filiculoides	Azfi_s0891	61802	65761	3960	274	2783	4	1177	3	28.2294	5.704	EXPA
MA_10020g0010	P.abies	MA_10020	7007	8440	1434	247	744	4	690	3	26.4297	7.957	EXPA
MA_100868g0010	P.abies	MA_100868	5127	6201	1075	282	849	3	226	2	31.1454	8.171	EXPA
MA_10232070g0010	P.abies	MA_10232070	1	1439	1439	268	809	3	630	3	28.8643	6.053	EXPA
MA_10313796g0010	P.abies	MA_10313796	1	1163	1163	211	634	5	529	4	21.9015	4.806	EXPB
MA_103404g0010	P.abies	MA_103404	504	1521	1018	260	783	3	235	2	28.4131	5.593	EXPA
MA_10377235g0010	P.abies	MA_10377235	7955	8993	1039	250	753	3	286	2	26.788	6.796	EXPA
MA_104065g0020	P.abies	MA_104065	11750	12722	973	258	777	3	196	2	28.0396	6.785	EXPA
MA_10425823g0010	P.abies	MA_10425823	120	4814	4695	403	1212	8	3483	7	43.7201	6.801	EXPA
MA_10427897g0010	P.abies	MA_10427897	1699	8402	6704	268	807	5	5897	4	29.3424	5.933	EXPB
MA_10429288g0010	P.abies	MA_10429288	3827	4766	940	258	777	3	163	2	28.0145	6.141	EXPA
MA_10429288g0020	P.abies	MA_10429288	6815	7824	1010	215	648	4	362	3	23.152	7.142	EXPA
MA_10433559g0020	P.abies	MA_10433559	54775	56936	2162	263	792	3	1370	2	27.8783	6.379	EXPA
MA_10434805g0030	P.abies	MA_10434805	57554	59217	1664	291	876	5	788	4	31.7225	5.614	EXPA
MA_114349g0010	P.abies	MA_114349	6315	7312	998	203	612	3	386	2	22.2742	8.863	EXPA
MA_12892g0010	P.abies	MA_12892	6799	7696	898	216	648	3	250	2	23.7506	7.308	EXPA
MA_130258g0010	P.abies	MA_130258	1	2709	2709	312	937	3	1772	3	33.9427	7.312	EXPA
MA_134413g0010	P.abies	MA_134413	5050	7470	2421	224	675	4	1746	3	24.2077	9.057	EXPA
MA_134592g0010	P.abies	MA_134592	18073	19018	946	253	762	3	184	2	27.0475	4.868	EXPA
MA_13745g0010	P.abies	MA_13745	31610	32208	599	175	528	2	71	1	19.54	7.916	EXPA
MA_14588g0010	P.abies	MA_14588	30275	31261	987	209	630	4	357	3	22.9883	8.052	EXPA
MA_166764g0010	P.abies	MA_166764	11668	12947	1280	218	657	4	623	3	23.4351	4.305	EXPB
MA_172506g0010	P.abies	MA_172506	3251	7603	4353	188	567	4	3786	3	20.0311	5.146	EXPA
MA_172610g0010	P.abies	MA_172610	3916	8427	4512	238	717	6	3795	5	25.7219	7.969	EXPA
MA_18265g0010	P.abies	MA_18265	48926	50458	1533	227	684	3	849	2	24.8852	8.22	EXPA
MA_184474g0010	P.abies	MA_184474	5613	6651	1039	250	753	3	286	2	26.814	6.796	EXPA
MA_201510g0010	P.abies	MA_201510	1457	3677	2221	301	906	6	1315	5	32.7912	6.75	EXLA
MA_21214g0010	P.abies	MA_21214	15188	16680	1493	284	855	5	638	4	30.6401	7.405	EXPB
MA_227582g0010	P.abies	MA_227582	8471	9207	737	145	438	4	299	3	15.6925	6.485	EXPA
MA_274624g0010	P.abies	MA_274624	1	4145	4145	204	617	2	3528	2	22.5874	7.521	EXPA
MA_30127g0010	P.abies	MA_30127	1409	2389	981	253	762	3	219	2	27.3056	6.15	EXPA
MA_316222g0010	P.abies	MA_316222	2788	3772	985	253	762	3	223	2	27.4328	7.329	EXPA
MA_32288g0010	P.abies	MA_32288	741	2127	1387	226	681	3	706	2	25.0706	7.988	EXPA
MA_35592g0020	P.abies	MA_35592	9229	10180	952	257	774	3	178	2	28.0215	7.437	EXPA
MA_36587g0010	P.abies	MA_36587	7847	8827	981	253	762	3	219	2	27.3086	6.499	EXPA
MA_37884g0010	P.abies	MA_37884	11095	12099	1005	242	729	3	276	2	26.2381	5.017	EXPA
MA_40314g0010	P.abies	MA_40314	1	4335	4335	254	765	3	3570	3	27.3616	5.576	EXPA
MA_40637g0020	P.abies	MA_40637	21619	22771	1153	268	807	3	346	2	28.9486	7.883	EXPA
MA_40671g0010	P.abies	MA_40671	16701	17666	966	257	774	3	192	2	28.0699	7.177	EXPA
MA_41212g0010	P.abies	MA_41212	46408	48247	1840	259	780	5	1060	4	28.3081	4.725	EXLB
MA_418372g0010	P.abies	MA_418372	6855	9227	2373	271	816	4	1557	3	30.2935	9.279	EXPA
MA_45587g0020	P.abies	MA_45587	5751	7232	1482	278	837	3	645	2	30.3926	7.986	EXPA
MA_467314g0010	P.abies	MA_467314	1	6612	6612	261	787	5	5825	5	29.191	9.147	EXPA
MA_467939g0010	P.abies	MA_467939	6618	9168	2551	275	828	5	1723	4	29.8379	7.689	EXLA
MA_474624g0010	P.abies	MA_474624	1700	2732	1033	250	753	3	280	2	27.0481	5.438	EXPA
MA_489540g0010	P.abies	MA_489540	3889	5574	1686	186	561	4	1125	3	19.9733	5.728	EXLA
MA_4979g0010	P.abies	MA_4979	35928	36963	1036	250	753	3	283	2	27.1742	4.873	EXPA
MA_51645g0010	P.abies	MA_51645	18661	19331	671	184	555	2	116	1	20.7063	8.305	EXPA
MA_61945g0010	P.abies	MA_61945	13362	14783	1422	308	927	4	495	3	33.1303	5.617	EXPA
MA_651027g0010	P.abies	MA_651027	2480	3570	1091	258	777	3	314	2	27.9418	8.524	EXPA
MA_6583g0010	P.abies	MA_6583	21280	21782	503	123	372	2	131	1	13.6534	10.791	EXPA
MA_75790g0010	P.abies	MA_75790	10133	11319	1187	249	750	5	437	4	26.5917	4.847	EXPA
MA_7799926g0010	P.abies	MA_7799926	1	1124	1124	237	712	5	412	4	24.8909	4.546	EXPB
MA_78155g0010	P.abies	MA_78155	10877	12630	1754	272	819	5	935	4	29.0557	5.874	EXPB
MA_7861162g0010	P.abies	MA_7861162	2414	5086	2673	206	623	4	2050	4	22.208	4.385	EXLB
MA_792493g0010	P.abies	MA_792493	2505	3357	853	206	621	3	232	2	22.7757	7.53	EXPA
MA_86877g0010	P.abies	MA_86877	6799	7900	1102	220	663	3	439	2	23.7727	8.616	EXPA
MA_8784268g0010	P.abies	MA_8784268	1	776	776	204	617	2	159	2	22.1577	6.812	EXPA
MA_915221g0010	P.abies	MA_915221	1147	2444	1298	271	816	5	482	4	29.321	6.732	EXPA
MA_9323664g0010	P.abies	MA_9323664	1	3219	3219	249	747	5	2472	5	26.5205	4.273	EXPB
Gb_07435	G.biloba	Chr1	87573581	87574578	998	238	717	3	281	2	25.7769	6.807	EXPA
Gb_07437	G.biloba	Chr1	88370088	88371122	1035	250	753	3	282	2	27.0965	7.523	EXPA
Gb_07438	G.biloba	Chr1	88601574	88602307	734	208	627	2	107	1	22.6554	7.523	EXPA
Gb_07439	G.biloba	Chr1	88760068	88761100	1033	252	759	3	274	2	27.2066	6.812	EXPA
Gb_07423	G.biloba	Chr1	89082157	89083190	1034	251	756	3	278	2	27.3768	7.521	EXPA
Gb_07424	G.biloba	Chr1	89906070	89907749	1680	333	1002	6	678	5	36.2524	7.102	EXPA
Gb_13985	G.biloba	Chr1	889099991	889101013	1023	262	789	3	234	2	27.9997	7.041	EXPA
Gb_14359	G.biloba	Chr10	563981675	563983803	2129	553	1660	5	469	4	60.7794	7.799	EXPB
Gb_14361	G.biloba	Chr10	564829682	564830989	1308	279	840	5	468	4	30.5509	5.474	EXPB
Gb_28036	G.biloba	Chr10	615502086	615502996	911	221	666	3	245	2	24.3246	8.478	EXPA
Gb_01048	G.biloba	Chr11	261851714	261853444	1731	404	1213	4	518	3	43.632	7.336	EXPA
Gb_34121	G.biloba	Chr12	2182550	2184374	1825	370	1113	6	712	5	41.1321	8.31	EXPA
Gb_01958	G.biloba	Chr12	148742411	148743360	950	255	768	3	182	2	27.5748	6.818	EXPA
Gb_20678	G.biloba	Chr12	159028385	159029321	937	244	735	3	202	2	26.3806	7.532	EXPA
Gb_01502	G.biloba	Chr12	159214136	159215079	944	253	762	3	182	2	27.3465	6.796	EXPA
Gb_01501	G.biloba	Chr12	159534253	159535196	944	253	762	3	182	2	27.3024	6.794	EXPA
Gb_01500	G.biloba	Chr12	159747330	159747931	602	168	507	2	95	1	18.5798	8.257	EXPA
Gb_01505	G.biloba	Chr12	159789360	159790347	988	252	759	3	229	2	26.923	6.99	EXPA
Gb_01504	G.biloba	Chr12	159985833	159986774	942	254	765	3	177	2	27.3315	6.387	EXPA
Gb_01499	G.biloba	Chr12	160202160	160203147	988	247	744	3	244	2	26.4215	6.814	EXPA
Gb_10705	G.biloba	Chr2	74475008	74476662	1655	329	990	7	665	6	36.7511	7.682	EXLA
Gb_10703	G.biloba	Chr2	74544068	74545360	1293	249	750	5	543	4	27.1626	4.516	EXLB
Gb_10702	G.biloba	Chr2	74597982	74599274	1293	249	750	5	543	4	27.2317	4.516	EXLB
Gb_10700	G.biloba	Chr2	74651649	74653232	1584	283	852	6	732	5	31.2824	4.668	EXLB
Gb_10701	G.biloba	Chr2	74698749	74700035	1287	249	750	5	537	4	27.1626	4.516	EXLB
Gb_04404	G.biloba	Chr4	148665151	148666326	1176	253	762	3	414	2	27.4209	7.244	EXPA
Gb_19114	G.biloba	Chr5	283134808	283137461	2654	408	1227	7	1427	6	45.7553	7.325	EXLB
Gb_33854	G.biloba	Chr6	571856050	571857764	1715	259	780	3	935	2	28.1782	8.196	EXPA
Gb_06127	G.biloba	Chr8	108813260	108814549	1290	248	747	3	543	2	26.5486	4.955	EXPA
Gb_06139	G.biloba	Chr8	108969444	108970890	1447	267	804	4	643	3	28.6382	7.711	EXPA
Gb_16008	G.biloba	Chr9	124446565	124448552	1988	259	780	3	1208	2	28.4297	9.76	EXPA
Gb_00025	G.biloba	hic_scaffold_42390	513	1562	1050	270	813	3	237	2	29.179	6.713	EXPA
evm_27.model.AmTr_v1.0_scaffold00001.82	A.trichopoda	AmTr_v1.0_scaffold00001	1497523	1500310	2788	263	789	3	1999	2	28.6504	7.766	EXPA
evm_27.model.AmTr_v1.0_scaffold00001.273	A.trichopoda	AmTr_v1.0_scaffold00001	5529996	5531660	1665	261	783	5	882	4	28.4724	6.746	EXLA
evm_27.model.AmTr_v1.0_scaffold00001.467	A.trichopoda	AmTr_v1.0_scaffold00001	10329683	10330606	924	257	771	2	153	1	27.544	5.956	EXPA
evm_27.model.AmTr_v1.0_scaffold00002.111	A.trichopoda	AmTr_v1.0_scaffold00002	2149191	2151469	2279	196	588	5	1691	4	21.4182	6.961	EXLB
evm_27.model.AmTr_v1.0_scaffold00002.177	A.trichopoda	AmTr_v1.0_scaffold00002	3516968	3519868	2901	251	753	5	2148	4	27.1017	5.276	EXLB
evm_27.model.AmTr_v1.0_scaffold00009.394	A.trichopoda	AmTr_v1.0_scaffold00009	8699039	8702732	3694	220	660	3	3034	2	23.5371	7.845	EXPB
evm_27.model.AmTr_v1.0_scaffold00012.186	A.trichopoda	AmTr_v1.0_scaffold00012	4969003	4971421	2419	259	777	3	1642	2	28.0089	8.823	EXPA
evm_27.model.AmTr_v1.0_scaffold00044.32	A.trichopoda	AmTr_v1.0_scaffold00044	618419	621652	3234	254	762	3	2472	2	27.3605	7.795	EXPA
evm_27.model.AmTr_v1.0_scaffold00072.76	A.trichopoda	AmTr_v1.0_scaffold00072	1877746	1878330	585	195	585	1	0	0	21.5192	6.854	EXPA
evm_27.model.AmTr_v1.0_scaffold00077.40	A.trichopoda	AmTr_v1.0_scaffold00077	646587	648898	2312	254	762	3	1550	2	27.3697	6.774	EXPA
evm_27.model.AmTr_v1.0_scaffold00111.29	A.trichopoda	AmTr_v1.0_scaffold00111	588121	591846	3726	213	639	4	3087	3	22.3468	4.695	EXPB
evm_27.model.AmTr_v1.0_scaffold00119.39	A.trichopoda	AmTr_v1.0_scaffold00119	583968	585397	1430	248	744	3	686	2	26.2694	6.377	EXPA
evm_27.model.AmTr_v1.0_scaffold00140.33	A.trichopoda	AmTr_v1.0_scaffold00140	852482	854421	1940	262	786	3	1154	2	29.0475	8.973	EXPA
Nycol.A00570.1	N.colorata	GWHAAYW00000001	9782306	9785233	2928	271	2186	3	742	2	29.644	7.376	EXPA
Nycol.B01653.1	N.colorata	GWHAAYW00000002	18257620	18260942	3323	257	1261	3	2062	2	28.0079	7.039	EXPA
Nycol.B02579.1	N.colorata	GWHAAYW00000002	31968437	31969981	1545	261	1046	3	499	2	27.6505	8.722	EXPA
Nycol.B02580.1	N.colorata	GWHAAYW00000002	31979359	31982962	3604	257	2040	3	1564	2	27.2647	5.588	EXPA
Nycol.B02649.1	N.colorata	GWHAAYW00000002	32860423	32862951	2529	271	1567	5	962	4	29.2423	7.349	EXLA
Nycol.D00928.1	N.colorata	GWHAAYW00000004	18673260	18677502	4243	287	1593	4	2650	3	31.2947	7.671	EXPB
Nycol.E00113.1	N.colorata	GWHAAYW00000005	1100618	1104414	3797	255	1885	3	1912	2	27.5293	7.909	EXPA
Nycol.E01375.1	N.colorata	GWHAAYW00000005	24626923	24629571	2649	257	1439	3	1210	2	27.3535	6.752	EXPA
Nycol.F00969.1	N.colorata	GWHAAYW00000006	12214687	12217968	3282	256	2014	3	1268	2	27.4728	6.774	EXPA
Nycol.F01261.1	N.colorata	GWHAAYW00000006	17254832	17257516	2685	256	1291	3	1394	2	27.4994	7.909	EXPA
Nycol.I00557.1	N.colorata	GWHAAYW00000009	11743253	11746866	3614	264	1271	3	2343	2	28.2264	6.702	EXPA
Nycol.I01708.1	N.colorata	GWHAAYW00000009	23187439	23189048	1610	290	870	3	740	2	31.0901	5.271	EXPA
Nycol.I01780.1	N.colorata	GWHAAYW00000009	23837833	23840105	2273	264	1550	5	723	4	28.851	7.294	EXLA
Nycol.I01836.1	N.colorata	GWHAAYW00000009	24222713	24226275	3563	267	1209	3	2354	2	28.1826	5.325	EXPA
Nycol.J01195.1	N.colorata	GWHAAYW00000010	18709210	18711676	2467	252	1203	3	1264	2	27.4101	8.218	EXPA
Nycol.J01655.1	N.colorata	GWHAAYW00000010	23030947	23033125	2179	258	1695	3	484	2	27.8463	7.327	EXPA
Nycol.J01656.1	N.colorata	GWHAAYW00000010	23036062	23037576	1515	257	1293	3	222	2	27.4779	7.448	EXPA
Nycol.J01657.1	N.colorata	GWHAAYW00000010	23042639	23044188	1550	257	1361	3	189	2	27.3355	6.421	EXPA
Nycol.J01658.1	N.colorata	GWHAAYW00000010	23047125	23048908	1784	260	1578	3	206	2	27.6499	6.834	EXPA
Nycol.J01659.1	N.colorata	GWHAAYW00000010	23052316	23053930	1615	258	1384	3	231	2	27.6871	7.103	EXPA
Nycol.J01660.1	N.colorata	GWHAAYW00000010	23058450	23059934	1485	257	1232	3	253	2	27.5909	6.82	EXPA
Nycol.J01662.1	N.colorata	GWHAAYW00000010	23067322	23068831	1510	257	1278	3	232	2	27.5199	7.523	EXPA
Nycol.J01663.1	N.colorata	GWHAAYW00000010	23071017	23072344	1328	257	1128	3	200	2	27.8531	7.248	EXPA
Nycol.L00333.1	N.colorata	GWHAAYW00000012	8677369	8680872	3504	277	1118	4	2386	3	28.7021	4.536	EXPB
Nycol.L00461.1	N.colorata	GWHAAYW00000012	11373498	11376634	3137	260	917	3	2220	2	28.0966	7.614	EXPA
Nycol.L01357.2	N.colorata	GWHAAYW00000012	22593246	22596233	2988	252	1231	5	1757	4	27.4861	5.296	EXLB
XP_008783801.1	P.dactylifera	NW_008246508.1	1200009	1202218	2210	250	1329	4	881	3	26.721	8.418	EXPA
XP_008799850.1	P.dactylifera	NW_008246512.1	901682	904460	2779	260	1293	3	1486	2	28.2942	8.704	EXPA
XP_008777004.1	P.dactylifera	NW_008246516.1	2066175	2067673	1499	258	1324	3	175	2	27.8067	8.848	EXPA
XP_008780525.1	P.dactylifera	NW_008246518.1	154797	157039	2243	248	1547	3	696	2	26.2884	7.546	EXPA
XP_008782645.1	P.dactylifera	NW_008246525.1	636729	638181	1453	257	1238	3	215	2	27.3404	6.029	EXPA
XP_008784594.1	P.dactylifera	NW_008246533.1	826350	828507	2158	260	1318	3	840	2	28.0029	8.374	EXPA
XP_008784689.1	P.dactylifera	NW_008246533.1	1561121	1562553	1433	258	991	5	442	4	27.4768	4.489	EXLB
XP_008786153.1	P.dactylifera	NW_008246540.1	332127	333143	1017	251	756	2	261	1	27.6316	6.818	EXPA
XP_008786197.1	P.dactylifera	NW_008246541.1	167275	169000	1726	249	1003	4	723	3	27.5943	7.023	EXLB
XP_008788736.1	P.dactylifera	NW_008246556.1	1343047	1344522	1476	262	789	3	687	2	28.8105	7.052	EXPA
XP_008791985.1	P.dactylifera	NW_008246583.1	766224	768131	1908	263	1411	5	497	4	28.3723	7.177	EXLA
XP_008792215.1	P.dactylifera	NW_008246585.1	690663	692619	1957	255	1230	3	727	2	27.1014	7.327	EXPA
XP_008797331.1	P.dactylifera	NW_008246641.1	99929	102000	2072	247	1273	4	799	3	26.2344	6.534	EXPA
XP_008798561.1	P.dactylifera	NW_008246658.1	128779	130564	1786	250	1277	3	509	2	26.8472	7.722	EXPA
XP_017700135.1	P.dactylifera	NW_008246686.1	176479	178688	2210	254	1772	3	438	2	27.3948	6.796	EXPA
XP_008802577.1	P.dactylifera	NW_008246734.1	94207	96481	2275	250	1434	4	841	3	26.7401	8.7	EXPA
XP_008802710.1	P.dactylifera	NW_008246737.1	43088	45233	2146	258	1362	3	784	2	27.7226	8.555	EXPA
XP_008802833.1	P.dactylifera	NW_008246738.1	439390	441222	1833	280	843	4	990	3	29.2557	4.293	EXPB
XP_008803823.1	P.dactylifera	NW_008246763.1	233830	235612	1783	263	1080	4	703	3	27.5523	6.948	EXPB
XP_008803824.1	P.dactylifera	NW_008246763.1	272094	273741	1648	264	1062	4	586	3	28.1378	5.985	EXPB
XP_008805123.1	P.dactylifera	NW_008246796.1	232930	235343	2414	209	707	2	1707	1	23.0745	8.689	EXPA
XP_026664809.1	P.dactylifera	NW_008246806.1	75714	77434	1721	221	1121	2	600	1	24.1943	7.184	EXPA
XP_008806134.1	P.dactylifera	NW_008246826.1	134790	136841	2052	258	1371	3	681	2	28.03	8.099	EXPA
XP_008806534.1	P.dactylifera	NW_008246841.1	179296	183197	3902	262	1229	4	2673	3	28.4582	6.825	EXPB
XP_026665227.1	P.dactylifera	NW_008246860.1	47111	48854	1744	225	950	4	794	3	24.1973	6.283	EXPA
XP_008808309.1	P.dactylifera	NW_008246900.1	120285	121730	1446	258	1230	3	216	2	27.5036	6.034	EXPA
XP_008811008.1	P.dactylifera	NW_008247033.1	157045	158764	1720	263	1346	5	374	4	28.5376	7.634	EXLA
XP_008812336.1	P.dactylifera	NW_008247120.1	146409	149133	2725	288	1222	3	1503	2	32.1103	8.043	EXPA
XP_008775003.1	P.dactylifera	NW_008247276.1	18401	22645	4245	272	1122	3	3123	2	29.3166	7.319	EXPA
XP_008775178.2	P.dactylifera	NW_008247302.1	28087	32228	4142	278	837	4	3305	3	30.0535	8.134	EXPA
XP_008777560.1	P.dactylifera	NW_008247872.1	17764	19866	2103	252	1424	2	679	1	27.0388	6.296	EXPA
GSMUA_Achr1P00120_001	M.acuminata	1	99361	101127	1767	266	801	4	966	3	29.2445	7.453	EXPB
GSMUA_Achr1P00140_001	M.acuminata	1	106865	107795	931	243	732	3	199	2	26.0484	7.924	EXPA
GSMUA_Achr1P02170_001	M.acuminata	1	1766817	1768086	1270	307	924	5	346	4	33.0476	7.775	EXLA
GSMUA_Achr1P02650_001	M.acuminata	1	2169774	2170710	937	259	780	3	157	2	27.6399	4.424	EXPA
GSMUA_Achr1P15400_001	M.acuminata	1	11573405	11574349	945	262	789	3	156	2	27.7694	5.928	EXPA
GSMUA_Achr1P19730_001	M.acuminata	1	14782365	14783287	923	265	798	2	125	1	28.9725	7.043	EXPA
GSMUA_Achr1P21690_001	M.acuminata	1	16269273	16270195	923	250	753	3	170	2	26.4866	7.546	EXPA
GSMUA_Achr10P06590_001	M.acuminata	10	16919095	16920035	941	260	783	3	158	2	27.7035	7.794	EXPA
GSMUA_Achr10P22630_001	M.acuminata	10	27753065	27754334	1270	262	789	3	481	2	27.9196	7.966	EXPA
GSMUA_Achr10P26620_001	M.acuminata	10	30100498	30101680	1183	258	777	3	406	2	27.8075	8.165	EXPA
GSMUA_Achr11P00090_001	M.acuminata	11	37050	38175	1126	254	765	5	361	4	27.326	5.869	EXLB
GSMUA_Achr11P01300_001	M.acuminata	11	873490	874874	1385	266	929	5	456	4	28.3702	7.171	EXLA
GSMUA_Achr11P19780_001	M.acuminata	11	20835084	20836285	1202	250	1056	3	146	2	26.3083	4.93	EXPA
GSMUA_Achr11P21930_001	M.acuminata	11	22374240	22375261	1022	287	864	3	158	2	31.7538	8.387	EXPA
GSMUA_Achr11P22460_001	M.acuminata	11	22758053	22759334	1282	265	798	5	484	4	28.841	7.687	EXLA
GSMUA_Achr11P22960_001	M.acuminata	11	23054950	23056041	1092	250	939	3	153	2	27.3278	7.849	EXPA
GSMUA_Achr11P23660_001	M.acuminata	11	23485786	23486962	1177	251	1009	3	168	2	27.0961	4.687	EXPA
GSMUA_Achr2P03520_001	M.acuminata	2	9203023	9203959	937	257	774	3	163	2	27.5813	7.687	EXPA
GSMUA_Achr2P07340_001	M.acuminata	2	11866211	11867219	1009	250	753	3	256	2	26.4046	7.752	EXPA
GSMUA_Achr2P13730_001	M.acuminata	2	15739682	15740729	1048	262	789	4	259	3	26.8973	6.679	EXPB
GSMUA_Achr2P13740_001	M.acuminata	2	15759763	15760810	1048	262	789	4	259	3	26.8573	7.521	EXPB
GSMUA_Achr2P13750_001	M.acuminata	2	15781674	15782718	1045	261	786	4	259	3	27.2038	7.365	EXPB
GSMUA_Achr2P16370_001	M.acuminata	2	17282282	17284277	1996	258	777	3	1219	2	27.8175	8.14	EXPA
GSMUA_Achr2P18840_001	M.acuminata	2	19085779	19087183	1405	337	1014	4	391	3	36.4771	7.534	EXPA
GSMUA_Achr2P18850_001	M.acuminata	2	19090824	19092066	1243	255	1064	3	179	2	27.2165	6.442	EXPA
GSMUA_Achr2P21970_001	M.acuminata	2	21240298	21241544	1247	250	1078	3	169	2	26.5879	8.775	EXPA
GSMUA_Achr4P21540_001	M.acuminata	4	21990225	21991258	1034	258	856	3	178	2	27.8336	8.116	EXPA
GSMUA_Achr4P25480_001	M.acuminata	4	24989395	24991903	2509	287	967	3	1542	2	30.9447	7.986	EXPA
GSMUA_Achr4P26910_001	M.acuminata	4	25963196	25964241	1046	272	819	4	227	3	28.6031	4.881	EXPB
GSMUA_Achr4P27910_001	M.acuminata	4	26558232	26559158	927	246	741	2	186	1	26.5541	4.99	EXPA
GSMUA_Achr4P27950_001	M.acuminata	4	26566609	26567539	931	246	741	2	190	1	26.6856	5.482	EXPA
GSMUA_Achr4P28010_001	M.acuminata	4	26594952	26596022	1071	246	883	2	188	1	26.6725	6.77	EXPA
GSMUA_Achr5P07470_001	M.acuminata	5	5373891	5375377	1487	255	1327	3	160	2	27.3847	7.528	EXPA
GSMUA_Achr5P07480_001	M.acuminata	5	5377722	5378997	1276	255	1115	3	161	2	27.2254	6.816	EXPA
GSMUA_Achr5P07630_001	M.acuminata	5	5468696	5470175	1480	272	819	4	661	3	29.0484	6.99	EXPA
GSMUA_Achr5P11590_001	M.acuminata	5	8289301	8290430	1130	261	786	5	344	4	28.2274	6.847	EXLA
GSMUA_Achr5P12080_001	M.acuminata	5	8742324	8744548	2225	267	804	4	1421	3	29.2491	5.834	EXPB
GSMUA_Achr5P12710_001	M.acuminata	5	9111161	9113159	1999	319	960	6	1039	5	34.7976	5.904	EXLB
GSMUA_Achr5P19030_001	M.acuminata	5	20539097	20540501	1405	264	1082	5	323	4	28.8911	8.087	EXLA
GSMUA_Achr5P20270_001	M.acuminata	5	22008732	22009682	951	264	795	3	156	2	28.9971	7.979	EXPA
GSMUA_Achr6P10730_001	M.acuminata	6	7146822	7148218	1397	248	1142	3	255	2	26.4277	9.07	EXPA
GSMUA_Achr6P32260_001	M.acuminata	6	31737482	31738391	910	247	744	3	166	2	26.1253	6.141	EXPA
GSMUA_Achr7P07040_001	M.acuminata	7	5169045	5170194	1150	281	846	4	304	3	29.361	5.534	EXPB
GSMUA_Achr7P10570_001	M.acuminata	7	8494191	8495529	1339	257	1153	3	186	2	27.6984	8.614	EXPA
GSMUA_Achr7P15100_001	M.acuminata	7	12117744	12119499	1756	261	1072	3	684	2	28.0318	8.77	EXPA
GSMUA_Achr7P22100_001	M.acuminata	7	24666476	24667758	1283	253	1104	3	179	2	26.7698	6.818	EXPA
GSMUA_Achr9P04790_001	M.acuminata	9	3120608	3121510	903	254	765	3	138	2	27.1334	5.847	EXPA
GSMUA_Achr9P24100_001	M.acuminata	9	28912384	28913307	924	258	777	3	147	2	27.7734	7.664	EXPA
GSMUA_Achr9P28320_001	M.acuminata	9	32371713	32372993	1281	264	1078	3	203	2	28.5915	8.846	EXPA
GSMUA_AchrUn_randomP04750_001	M.acuminata	chrUn_random	18754276	18755390	1115	254	765	5	350	4	27.1765	4.965	EXLB
GSMUA_AchrUn_randomP06310_001	M.acuminata	chrUn_random	26036370	26039006	2637	263	834	4	1803	3	28.4634	6.488	EXPB
GSMUA_AchrUn_randomP08200_001	M.acuminata	chrUn_random	35143481	35146013	2533	275	828	3	1705	2	29.6198	7.495	EXPA
GSMUA_AchrUn_randomP23770_001	M.acuminata	chrUn_random	116954487	116955526	1040	264	795	4	245	3	27.482	6.675	EXPB
GSMUA_AchrUn_randomP25410_001	M.acuminata	chrUn_random	125444259	125445066	808	188	564	4	244	3	19.6609	7.673	EXLA
Aco009615.1	A.comosus	LG01	900990	904687	3698	273	1283	4	2415	3	29.4701	8.207	EXPA
Aco001091.1	A.comosus	LG02	14304865	14307223	2359	261	1242	4	1117	3	27.4862	8.706	EXPA
Aco010392.1	A.comosus	LG03	1834792	1836704	1913	258	1296	3	617	2	27.5348	4.466	EXPA
Aco021282.1	A.comosus	LG03	6895705	6900402	4698	312	1371	4	3327	3	34.5791	10.522	EXPA
Aco016325.1	A.comosus	LG03	10699945	10704854	4910	268	1595	4	3315	3	29.1682	6.845	EXPB
Aco011896.1	A.comosus	LG03	13387181	13390075	2895	254	1256	3	1639	2	27.0861	7.433	EXPA
Aco012813.1	A.comosus	LG03	14892784	14894343	1560	279	1126	4	434	3	29.6594	5.098	EXPB
Aco012814.1	A.comosus	LG03	14899988	14903122	3135	277	1057	4	2078	3	29.5083	6.076	EXPB
Aco012815.1	A.comosus	LG03	14904354	14905962	1609	272	1018	4	591	3	28.1856	4.814	EXPB
Aco017902.1	A.comosus	LG04	12488224	12489485	1262	271	930	3	332	2	28.6291	7.9	EXPA
Aco016813.1	A.comosus	LG04	15147308	15150290	2983	260	1426	3	1557	2	27.8657	8.403	EXPA
Aco016635.1	A.comosus	LG08	10593976	10597859	3884	264	792	3	3092	2	28.4243	8.427	EXPA
Aco011719.1	A.comosus	LG08	12015881	12017726	1846	295	885	5	961	4	31.5866	4.868	EXPB
Aco011717.1	A.comosus	LG08	12033863	12035031	1169	277	862	4	307	3	29.1409	5.62	EXPB
Aco011715.1	A.comosus	LG08	12039992	12041776	1785	280	1248	4	537	3	30.1599	5.79	EXPB
Aco017577.1	A.comosus	LG09	221210	222359	1150	249	907	2	243	1	27.0747	5.339	EXPA
Aco016572.1	A.comosus	LG09	8589870	8592206	2337	285	855	5	1482	4	30.6432	3.887	EXLB
Aco000511.1	A.comosus	LG12	1359005	1360739	1735	263	836	3	899	2	28.4223	7.997	EXPA
Aco014178.1	A.comosus	LG13	659083	661399	2317	240	1386	3	931	2	25.8165	8.746	EXPA
Aco012544.1	A.comosus	LG13	2004202	2006097	1896	207	1453	3	443	2	22.2367	5.544	EXPA
Aco017125.1	A.comosus	LG14	11586731	11587435	705	205	615	2	90	1	22.7885	7.332	EXPA
Aco017209.1	A.comosus	LG18	296295	298345	2051	236	1109	3	942	2	25.5939	8.237	EXPA
Aco023359.1	A.comosus	LG18	1385526	1387313	1788	273	1205	5	583	4	30.5039	9.735	EXPA
Aco001677.1	A.comosus	LG18	8799267	8800666	1400	251	1133	3	267	2	26.2732	5.509	EXPA
Aco001634.1	A.comosus	LG18	9133750	9135756	2007	258	1608	3	399	2	27.3556	6.356	EXPA
Aco015688.1	A.comosus	LG19	352063	355054	2992	265	795	4	2197	3	29.067	8.098	EXPA
Aco017500.1	A.comosus	LG22	1374124	1377802	3679	265	1267	3	2412	2	28.2207	4.787	EXPA
Aco009171.1	A.comosus	LG22	8117237	8121506	4270	271	1154	5	3116	4	29.9607	8.068	EXLA
Aco015452.1	A.comosus	LG23	662479	663920	1442	258	805	3	637	2	28.187	8.209	EXPA
Aco013089.1	A.comosus	LG25	697409	700201	2793	258	945	3	1848	2	27.7294	7.083	EXPA
Aco030191.1	A.comosus	scaffold_1876	9463	10916	1454	211	633	2	821	1	22.837	8.618	EXPA
Aco031434.1	A.comosus	scaffold_2671	203	3437	3235	260	1654	3	1581	2	27.8657	8.403	EXPA
Bradi1g03640.1	B.distachyon	Bd1	2450639	2454211	3573	267	1702	3	1871	2	28.8338	8.555	EXPA
Bradi1g13787.5	B.distachyon	Bd1	10636558	10639392	2835	334	1611	7	1224	6	35.1608	4.938	EXPB
Bradi1g26990.2	B.distachyon	Bd1	22094040	22095563	1524	258	869	5	655	4	27.8784	5.066	EXLB
Bradi1g28130.1	B.distachyon	Bd1	23306798	23309482	2685	274	1391	5	1294	4	29.4459	7.843	EXLA
Bradi1g35830.1	B.distachyon	Bd1	31544853	31549531	4679	264	3125	3	1554	2	28.8341	7.426	EXPA
Bradi1g76260.1	B.distachyon	Bd1	73133418	73135239	1822	270	1258	5	564	4	28.865	8.255	EXLA
Bradi1g76270.1	B.distachyon	Bd1	73137937	73140138	2202	268	1609	5	593	4	28.4754	6.719	EXLA
Bradi2g22290.1	B.distachyon	Bd2	19821744	19823726	1983	252	1495	3	488	2	26.5447	7.197	EXPA
Bradi2g53580.1	B.distachyon	Bd2	52510115	52511956	1842	253	1438	3	404	2	26.5615	5.931	EXPA
Bradi3g32070.1	B.distachyon	Bd3	34009040	34010228	1189	266	1107	2	82	1	28.132	7.623	EXPA
Bradi3g49850.1	B.distachyon	Bd3	50873292	50877507	4216	275	1372	4	2844	3	28.8318	8.054	EXPB
Bradi3g50730.2	B.distachyon	Bd3	51611141	51613015	1875	309	1333	4	542	3	32.1993	6.823	EXPB
Bradi3g50750.1	B.distachyon	Bd3	51632246	51633970	1725	293	1401	4	324	3	30.5658	7.629	EXPB
Bradi4g41110.1	B.distachyon	Bd4	45252211	45253442	1232	271	885	4	347	3	28.0706	6.069	EXPB
Bradi4g41117.1	B.distachyon	Bd4	45255141	45257150	2010	257	771	5	1239	4	26.7284	7.801	EXPB
Bradi5g04120.1	B.distachyon	Bd5	5356208	5357304	1097	262	1011	2	86	1	27.7061	7.535	EXPA
Bradi5g16497.1	B.distachyon	Bd5	20019538	20024113	4576	272	1963	4	2613	3	28.4535	7.356	EXPB
Bradi5g17760.1	B.distachyon	Bd5	21098371	21100229	1859	263	1248	4	611	3	26.5189	5.457	EXPB
Bradi5g17770.1	B.distachyon	Bd5	21101467	21102874	1408	268	1200	3	208	2	27.9197	8.502	EXPB
Bradi5g17780.1	B.distachyon	Bd5	21104031	21105313	1283	263	1070	3	213	2	27.4331	7.38	EXPB
Bradi5g19340.3	B.distachyon	Bd5	22513209	22516743	3535	258	1280	3	2255	2	27.5515	7.107	EXPA
TraesCS1A02G199300.1	T.aestivum	1A	358151459	358152398	940	281	846	2	94	1	29.8709	7.515	EXPA
TraesCS1A02G199400.1	T.aestivum	1A	358174992	358175870	879	259	780	2	99	1	27.4804	7.885	EXPA
TraesCS1A02G203200.1	T.aestivum	1A	364655697	364656832	1136	282	1050	2	86	1	29.4855	8.552	EXLA
TraesCS1A02G208200.1	T.aestivum	1A	369996882	369998166	1285	265	1110	3	175	2	28.5038	8.032	EXPB
TraesCS1A02G212000.1	T.aestivum	1A	374689236	374690910	1675	270	1492	3	183	2	29.1379	6.172	EXPB
TraesCS1A02G212200.1	T.aestivum	1A	374958311	374959901	1591	271	1143	4	448	3	29.8538	7.854	EXPB
TraesCS1A02G212300.1	T.aestivum	1A	375014696	375016345	1650	274	1266	4	384	3	30.2225	8.726	EXPB
TraesCS1A02G212400.1	T.aestivum	1A	375112041	375113726	1686	265	1189	4	497	3	28.7141	4.849	EXPB
TraesCS1A02G212600.1	T.aestivum	1A	375467613	375469315	1703	278	837	4	866	3	30.6917	6.49	EXPB
TraesCS1A02G300200.1	T.aestivum	1A	495191440	495193276	1837	251	1446	3	391	2	26.3844	7.204	EXPA
TraesCS1A02G406800.1	T.aestivum	1A	569354852	569356098	1247	256	934	2	313	1	27.7356	6.328	EXPA
TraesCS1A02G406900.1	T.aestivum	1A	569376312	569377411	1100	254	979	2	121	1	27.5312	6.675	EXPA
TraesCS1B02G156700.1	T.aestivum	1B	264763157	264764034	878	252	759	2	119	1	27.1568	6.962	EXPA
TraesCS1B02G214200.1	T.aestivum	1B	389007571	389008895	1325	261	1231	2	94	1	27.7387	8.057	EXPA
TraesCS1B02G214300.1	T.aestivum	1B	389089837	389090716	880	261	786	2	94	1	27.6826	7.872	EXPA
TraesCS1B02G217200.1	T.aestivum	1B	393541125	393542679	1555	275	1480	2	75	1	28.5825	8.96	EXLA
TraesCS1B02G222300.1	T.aestivum	1B	399798405	399799812	1408	265	1097	3	311	2	28.5819	8.032	EXPB
TraesCS1B02G225700.2	T.aestivum	1B	405524690	405526322	1633	270	1399	3	234	2	29.2191	6.172	EXPB
TraesCS1B02G225800.1	T.aestivum	1B	405672207	405673840	1634	271	1304	3	330	2	29.977	7.841	EXPB
TraesCS1B02G225900.1	T.aestivum	1B	405710409	405711985	1577	298	1160	4	417	3	32.7805	8.839	EXPB
TraesCS1B02G226000.1	T.aestivum	1B	405904908	405906612	1705	264	1180	4	525	3	28.627	4.849	EXPB
TraesCS1B02G226100.1	T.aestivum	1B	406035739	406038073	2335	312	1519	3	816	2	34.6713	6.007	EXPB
TraesCS1B02G310300.1	T.aestivum	1B	533323193	533324992	1800	251	1365	3	435	2	26.3664	7.38	EXPA
TraesCS1D02G139200.1	T.aestivum	1D	191733601	191734848	1248	256	1130	2	118	1	26.8522	7.072	EXPA
TraesCS1D02G203100.1	T.aestivum	1D	286750111	286750984	874	259	780	2	94	1	27.4814	7.885	EXPA
TraesCS1D02G206700.1	T.aestivum	1D	292575087	292576239	1153	283	1078	2	75	1	29.5546	9.465	EXLA
TraesCS1D02G211500.1	T.aestivum	1D	297378035	297379410	1376	265	1202	3	174	2	28.5779	8.143	EXPB
TraesCS1D02G215100.2	T.aestivum	1D	300325360	300326913	1554	270	1338	3	216	2	29.203	6.505	EXPB
TraesCS1D02G215200.1	T.aestivum	1D	300666080	300667804	1725	314	1369	3	356	2	35.4101	8.901	EXPB
TraesCS1D02G215300.1	T.aestivum	1D	300707409	300709038	1630	274	1187	4	443	3	30.1894	8.726	EXPB
TraesCS1D02G215400.1	T.aestivum	1D	300717707	300719420	1714	264	1223	4	491	3	28.6871	4.849	EXPB
TraesCS1D02G215500.1	T.aestivum	1D	300858341	300860388	2048	315	1206	4	842	3	34.6984	6.493	EXPB
TraesCS1D02G299700.1	T.aestivum	1D	397972980	397974178	1199	250	753	3	446	2	26.2794	7.38	EXPA
TraesCS2A02G066600.1	T.aestivum	2A	29989502	29990463	962	261	879	2	83	1	27.546	7.801	EXPA
TraesCS2A02G080800.1	T.aestivum	2A	36652270	36658463	6194	254	765	3	5429	2	26.5969	7.426	EXPB
TraesCS2A02G081200.1	T.aestivum	2A	36718124	36719239	1116	254	926	3	190	2	26.4897	7.089	EXPB
TraesCS2A02G105200.1	T.aestivum	2A	57975364	57976367	1004	254	765	3	239	2	26.9095	7.232	EXPB
TraesCS2A02G373000.1	T.aestivum	2A	615485359	615489371	4013	281	1435	4	2578	3	29.4276	7.904	EXPB
TraesCS2A02G393700.1	T.aestivum	2A	643439927	643444151	4225	258	1276	3	2949	2	27.6707	7.098	EXPA
TraesCS2A02G413400.1	T.aestivum	2A	670665337	670666422	1086	261	786	4	300	3	27.7877	7.539	EXPB
TraesCS2A02G413500.1	T.aestivum	2A	670670392	670671839	1448	281	1194	4	254	3	29.4983	8.275	EXPB
TraesCS2A02G413600.1	T.aestivum	2A	670684723	670685996	1274	262	789	4	485	3	26.9246	6.763	EXPB
TraesCS2A02G458900.1	T.aestivum	2A	706207457	706208599	1143	265	1029	2	114	1	28.7941	8.112	EXPB
TraesCS2A02G580200.1	T.aestivum	2A	772656729	772657716	988	251	756	3	232	2	26.3557	7.757	EXPB
TraesCS2A02G580300.1	T.aestivum	2A	772663259	772664205	947	249	750	3	197	2	26.2856	8.099	EXPB
TraesCS2B02G078800.1	T.aestivum	2B	44158792	44160098	1307	262	1230	2	77	1	27.5249	7.803	EXPA
TraesCS2B02G095600.1	T.aestivum	2B	55887599	55892368	4770	255	768	4	4002	3	26.4346	6.73	EXPB
TraesCS2B02G095700.1	T.aestivum	2B	55894863	55897074	2212	252	953	3	1259	2	26.421	7.182	EXPB
TraesCS2B02G122100.1	T.aestivum	2B	89540381	89541356	976	191	576	3	400	2	20.0798	5.188	EXPB
TraesCS2B02G390000.1	T.aestivum	2B	553873571	553877860	4290	281	1679	4	2611	3	29.5136	7.768	EXPB
TraesCS2B02G411700.1	T.aestivum	2B	585891499	585895732	4234	258	1288	3	2946	2	27.6707	7.098	EXPA
TraesCS2B02G432100.1	T.aestivum	2B	621218049	621219660	1612	261	1322	4	290	3	27.9129	7.664	EXPB
TraesCS2B02G432200.1	T.aestivum	2B	621260776	621262221	1446	281	1195	4	251	3	29.4943	8.251	EXPB
TraesCS2B02G432300.1	T.aestivum	2B	621312559	621314027	1469	262	953	4	516	3	26.9816	7.03	EXPB
TraesCS2B02G480700.1	T.aestivum	2B	678378325	678380181	1857	265	1004	2	853	1	28.7911	8.325	EXPB
TraesCS2B02G607400.1	T.aestivum	2B	788004332	788005328	997	249	750	3	247	2	26.0673	7.916	EXPB
TraesCS2D02G065000.1	T.aestivum	2D	27836822	27837685	864	261	786	2	78	1	27.547	7.801	EXPA
TraesCS2D02G078600.1	T.aestivum	2D	33726905	33727935	1031	239	720	4	311	3	24.9199	4.877	EXPB
TraesCS2D02G078800.1	T.aestivum	2D	33849206	33850590	1385	254	971	3	414	2	26.7414	6.717	EXPB
TraesCS2D02G078900.1	T.aestivum	2D	33874346	33875361	1016	254	765	3	251	2	26.4898	6.788	EXPB
TraesCS2D02G104800.1	T.aestivum	2D	56530566	56531566	1001	254	765	3	236	2	26.8263	7.233	EXPB
TraesCS2D02G369200.2	T.aestivum	2D	473433646	473437909	4264	279	1378	4	2886	3	29.1823	7.773	EXPB
TraesCS2D02G391600.1	T.aestivum	2D	498768162	498772341	4180	258	1346	3	2834	2	27.6848	7.098	EXPA
TraesCS2D02G411000.1	T.aestivum	2D	526111549	526112896	1348	262	789	4	559	3	26.8735	6.763	EXPB
TraesCS2D02G411100.1	T.aestivum	2D	526115872	526117703	1832	281	1196	4	636	3	29.4964	8.251	EXPB
TraesCS2D02G411200.1	T.aestivum	2D	526124197	526125276	1080	261	786	4	294	3	27.8597	7.411	EXPB
TraesCS2D02G459300.1	T.aestivum	2D	565936726	565937874	1149	265	1035	2	114	1	28.779	8.365	EXPB
TraesCS2D02G592900.1	T.aestivum	2D	647813965	647814927	963	249	750	3	213	2	26.2085	8.251	EXPB
TraesCS3A02G011100.1	T.aestivum	3A	9110227	9112399	2173	274	1067	3	1106	2	29.8218	6.496	EXPB
TraesCS3A02G011200.1	T.aestivum	3A	9186003	9186618	616	160	483	2	133	1	18.1308	5.227	EXPB
TraesCS3A02G031700.1	T.aestivum	3A	17451897	17453067	1171	207	973	3	198	2	21.8729	7.083	EXPA
TraesCS3A02G031800.1	T.aestivum	3A	17484446	17486006	1561	264	936	3	625	2	28.3564	7.905	EXPA
TraesCS3A02G160000.1	T.aestivum	3A	159995394	159996132	739	214	645	2	94	1	22.8273	7.292	EXPA
TraesCS3A02G160100.1	T.aestivum	3A	160016413	160017526	1114	258	1016	2	98	1	27.6968	7.559	EXPA
TraesCS3A02G165600.1	T.aestivum	3A	170658582	170659700	1119	255	1020	2	99	1	27.3402	5.409	EXPA
TraesCS3A02G165900.1	T.aestivum	3A	170811477	170812324	848	247	744	2	104	1	26.2266	8.182	EXPA
TraesCS3A02G187600.1	T.aestivum	3A	224377624	224379151	1528	246	1210	4	318	3	25.4866	6.799	EXPA
TraesCS3A02G317900.1	T.aestivum	3A	559064728	559065575	848	249	750	2	98	1	26.9833	6.172	EXPA
TraesCS3A02G318000.1	T.aestivum	3A	559264361	559265451	1091	249	992	2	99	1	27.0994	6.744	EXPA
TraesCS3A02G318100.1	T.aestivum	3A	559334058	559335151	1094	249	995	2	99	1	27.1134	6.744	EXPA
TraesCS3A02G344800.1	T.aestivum	3A	594492091	594493935	1845	251	1455	3	390	2	26.2313	6.358	EXPA
TraesCS3A02G479900.1	T.aestivum	3A	711202844	711204223	1380	319	1289	2	91	1	33.6108	4.803	EXPB
TraesCS3A02G480000.1	T.aestivum	3A	711217741	711219056	1316	321	1229	2	87	1	33.3343	5.114	EXPB
TraesCS3A02G488000.1	T.aestivum	3A	715973684	715975189	1506	289	1190	4	316	3	30.1506	8.608	EXPB
TraesCS3B02G014300.1	T.aestivum	3B	6117536	6118986	1451	274	1043	3	408	2	29.838	6.884	EXPB
TraesCS3B02G014400.1	T.aestivum	3B	6126328	6127544	1217	248	747	3	470	2	26.9776	5.926	EXPB
TraesCS3B02G032500.1	T.aestivum	3B	15076446	15077448	1003	236	711	4	292	3	26.2502	9.125	EXPA
TraesCS3B02G032700.1	T.aestivum	3B	15140715	15141590	876	225	678	3	198	2	24.652	7.495	EXPA
TraesCS3B02G032800.1	T.aestivum	3B	15166116	15167103	988	264	795	3	193	2	28.2143	7.664	EXPA
TraesCS3B02G051000.1	T.aestivum	3B	25906974	25907981	1008	264	795	3	213	2	28.4465	6.785	EXPA
TraesCS3B02G051100.1	T.aestivum	3B	25921030	25922334	1305	264	1108	3	197	2	28.3825	7.486	EXPA
TraesCS3B02G051200.1	T.aestivum	3B	26043432	26044439	1008	264	795	3	213	2	28.4465	6.785	EXPA
TraesCS3B02G051300.1	T.aestivum	3B	26057176	26058470	1295	264	1098	3	197	2	28.4165	7.303	EXPA
TraesCS3B02G051400.1	T.aestivum	3B	26191127	26192134	1008	264	795	3	213	2	28.4424	7.037	EXPA
TraesCS3B02G051500.1	T.aestivum	3B	26246151	26247466	1316	264	1119	3	197	2	28.4156	7.658	EXPA
TraesCS3B02G051600.1	T.aestivum	3B	26301287	26343030	41744	264	795	4	40949	3	28.4925	7.047	EXPA
TraesCS3B02G051800.1	T.aestivum	3B	26385626	26386633	1008	264	795	3	213	2	28.4113	7.094	EXPA
TraesCS3B02G051900.1	T.aestivum	3B	26399447	26410801	11355	288	867	4	10488	3	31.2538	8.143	EXPA
TraesCS3B02G052000.1	T.aestivum	3B	26430003	26431189	1187	264	990	3	197	2	28.4465	7.303	EXPA
TraesCS3B02G190700.1	T.aestivum	3B	203612937	203614119	1183	261	1094	2	89	1	28.0652	7.94	EXPA
TraesCS3B02G199900.1	T.aestivum	3B	228689785	228691128	1344	251	1219	2	125	1	26.7864	8.506	EXPA
TraesCS3B02G200100.1	T.aestivum	3B	228749873	228751039	1167	255	1026	2	141	1	27.2812	6.036	EXPA
TraesCS3B02G217000.1	T.aestivum	3B	257846738	257848247	1510	246	1206	4	304	3	25.5206	6.799	EXPA
TraesCS3B02G347800.1	T.aestivum	3B	556934944	556939385	4442	249	750	3	3692	2	26.8831	5.014	EXPA
TraesCS3B02G347900.1	T.aestivum	3B	556944111	556945220	1110	249	1013	2	97	1	26.8941	6.164	EXPA
TraesCS3B02G348000.1	T.aestivum	3B	556959219	556960343	1125	249	1028	2	97	1	27.0352	6.172	EXPA
TraesCS3B02G376800.1	T.aestivum	3B	593163474	593165215	1742	251	1358	3	384	2	26.2483	6.358	EXPA
TraesCS3B02G376900.1	T.aestivum	3B	593540967	593542658	1692	251	1322	3	370	2	26.2323	6.358	EXPA
TraesCS3B02G524500.1	T.aestivum	3B	766631174	766632478	1305	311	1211	2	94	1	32.4765	5.073	EXPB
TraesCS3B02G526800.1	T.aestivum	3B	769055366	769056373	1008	300	903	2	105	1	31.3663	5.009	EXPB
TraesCS3B02G535800.1	T.aestivum	3B	775735499	775736907	1409	289	1084	4	325	3	30.349	8.737	EXPB
TraesCS3D02G000400.1	T.aestivum	3D	356416	357339	924	203	612	3	312	2	22.6357	5.087	EXPB
TraesCS3D02G000500.1	T.aestivum	3D	390450	391973	1524	274	1093	3	431	2	29.886	6.668	EXPB
TraesCS3D02G029900.1	T.aestivum	3D	10803995	10805079	1085	264	887	3	198	2	28.4536	7.841	EXPA
TraesCS3D02G167300.1	T.aestivum	3D	141650508	141651662	1155	261	1068	2	87	1	28.0714	7.816	EXPA
TraesCS3D02G175800.1	T.aestivum	3D	157442746	157443602	857	251	756	2	101	1	26.7924	8.136	EXPA
TraesCS3D02G176000.1	T.aestivum	3D	157539781	157540881	1101	255	976	2	125	1	27.3412	5.409	EXPA
TraesCS3D02G191300.1	T.aestivum	3D	179948413	179949932	1520	246	1213	4	307	3	25.4605	6.799	EXPA
TraesCS3D02G313100.1	T.aestivum	3D	427279593	427280550	958	249	859	2	99	1	27.0514	6.768	EXPA
TraesCS3D02G313200.1	T.aestivum	3D	427284479	427285326	848	249	750	2	98	1	26.9722	6.741	EXPA
TraesCS3D02G313300.1	T.aestivum	3D	427288473	427289305	833	244	735	2	98	1	26.5008	6.739	EXPA
TraesCS3D02G313400.1	T.aestivum	3D	427293787	427295096	1310	249	1213	2	97	1	26.9141	6.172	EXPA
TraesCS3D02G338400.1	T.aestivum	3D	451709723	451711485	1763	251	1392	3	371	2	26.2263	6.358	EXPA
TraesCS3D02G338600.1	T.aestivum	3D	451885235	451886873	1639	251	1292	3	347	2	26.2703	6.36	EXPA
TraesCS3D02G474800.1	T.aestivum	3D	575725783	575727116	1334	314	1241	2	93	1	32.6445	4.973	EXPB
TraesCS3D02G476700.1	T.aestivum	3D	577254837	577255869	1033	307	924	2	109	1	32.4467	5.184	EXPB
TraesCS3D02G476800.1	T.aestivum	3D	577263763	577264504	742	194	585	2	157	1	20.2089	4.852	EXPB
TraesCS3D02G482800.1	T.aestivum	3D	580521681	580523297	1617	288	1301	4	316	3	30.0036	8.706	EXPB
TraesCS4A02G032600.1	T.aestivum	4A	24918566	24919459	894	253	762	2	132	1	27.5662	5.91	EXPA
TraesCS4A02G032700.1	T.aestivum	4A	24936074	24936454	381	126	381	1	0	0	14.2393	9.052	EXPA
TraesCS4A02G034200.1	T.aestivum	4A	26323123	26324388	1266	254	1133	2	133	1	27.7995	6.679	EXPA
TraesCS4A02G034300.1	T.aestivum	4A	26412896	26414077	1182	253	1081	2	101	1	27.1078	7.18	EXPA
TraesCS4A02G034400.1	T.aestivum	4A	26465139	26466473	1335	257	1244	2	91	1	27.0813	8.156	EXPA
TraesCS4A02G058300.1	T.aestivum	4A	49040032	49040992	961	259	780	3	181	2	27.8079	8.039	EXPA
TraesCS4A02G058400.1	T.aestivum	4A	49199667	49200900	1234	259	1059	3	175	2	27.6737	8.037	EXPA
TraesCS4A02G339200.1	T.aestivum	4A	621008666	621010549	1884	255	1351	2	533	1	27.641	7.025	EXPA
TraesCS4A02G345000.1	T.aestivum	4A	624733147	624734420	1274	254	1153	2	121	1	27.5312	6.675	EXPA
TraesCS4A02G345100.1	T.aestivum	4A	624746855	624747938	1084	225	678	3	406	2	24.5891	6.849	EXPA
TraesCS4A02G470100.1	T.aestivum	4A	731353241	731354765	1525	277	1236	2	289	1	29.6144	6.452	EXPA
TraesCS4B02G246400.1	T.aestivum	4B	510433938	510435155	1218	259	1037	3	181	2	27.6157	8.315	EXPA
TraesCS4B02G246500.1	T.aestivum	4B	510481042	510482214	1173	259	993	3	180	2	27.4896	7.649	EXPA
TraesCS4B02G246600.1	T.aestivum	4B	510561499	510562782	1284	259	1112	3	172	2	27.6078	7.579	EXPA
TraesCS4B02G271000.1	T.aestivum	4B	547093525	547094998	1474	257	1371	2	103	1	27.2175	7.979	EXPA
TraesCS4B02G271100.1	T.aestivum	4B	547184455	547185479	1025	259	825	3	200	2	27.424	6.456	EXPA
TraesCS4B02G271200.1	T.aestivum	4B	547204820	547205997	1178	253	1089	2	89	1	27.0977	7.362	EXPA
TraesCS4B02G271300.1	T.aestivum	4B	547309398	547310612	1215	254	1082	2	133	1	27.7185	6.719	EXPA
TraesCS4B02G272600.1	T.aestivum	4B	550432102	550433179	1078	253	936	2	142	1	27.7374	6.334	EXPA
TraesCS4B02G272700.1	T.aestivum	4B	550486760	550488028	1269	253	942	2	327	1	27.7463	6.037	EXPA
TraesCS4B02G272800.1	T.aestivum	4B	550502716	550504079	1364	253	1231	2	133	1	27.4451	5.91	EXPA
TraesCS4B02G326900.1	T.aestivum	4B	617765022	617767228	2207	275	1604	5	603	4	29.527	8.532	EXLA
TraesCS4B02G327100.1	T.aestivum	4B	618074542	618075935	1394	271	1180	3	214	2	28.6855	5.517	EXLA
TraesCS4B02G327200.1	T.aestivum	4B	618157053	618159913	2861	268	1380	4	1481	3	28.6156	7.182	EXLA
TraesCS4B02G362100.1	T.aestivum	4B	651021983	651023082	1100	270	1100	1	0	0	29.037	7.069	EXPB
TraesCS4B02G362500.1	T.aestivum	4B	651752889	651754068	1180	270	1180	1	0	0	29.023	7.069	EXPB
TraesCS4B02G362600.1	T.aestivum	4B	651769125	651770263	1139	270	1139	1	0	0	29.023	7.069	EXPB
TraesCS4B02G375200.1	T.aestivum	4B	659328881	659331319	2439	292	1531	4	908	3	31.6841	8.315	EXPB
TraesCS4B02G375600.1	T.aestivum	4B	659519951	659522073	2123	341	1429	3	694	2	35.6048	5.512	EXPB
TraesCS4D02G219700.1	T.aestivum	4D	375116552	375117190	639	182	549	2	90	1	20.3824	8.552	EXPA
TraesCS4D02G245700.1	T.aestivum	4D	414327480	414328826	1347	259	1166	3	181	2	27.6468	8.037	EXPA
TraesCS4D02G245800.1	T.aestivum	4D	414336006	414337232	1227	259	1056	3	171	2	27.5596	7.949	EXPA
TraesCS4D02G245900.1	T.aestivum	4D	414364657	414365607	951	259	780	3	171	2	27.5987	8.209	EXPA
TraesCS4D02G270100.1	T.aestivum	4D	441105423	441106409	987	293	882	2	105	1	31.1971	7.753	EXPA
TraesCS4D02G270200.1	T.aestivum	4D	441117993	441118968	976	258	777	3	199	2	27.1238	6.816	EXPA
TraesCS4D02G270400.1	T.aestivum	4D	441131896	441133094	1199	253	1100	2	99	1	26.9966	7.18	EXPA
TraesCS4D02G270500.1	T.aestivum	4D	441255821	441256780	960	254	826	2	134	1	27.7465	6.721	EXPA
TraesCS4D02G271700.1	T.aestivum	4D	442221987	442223122	1136	253	1003	2	133	1	27.6784	5.91	EXPA
TraesCS4D02G271800.1	T.aestivum	4D	442247935	442248808	874	249	750	2	124	1	27.4521	5.56	EXPA
TraesCS4D02G271900.1	T.aestivum	4D	442395984	442397029	1046	253	919	2	127	1	27.5452	5.56	EXPA
TraesCS4D02G323600.1	T.aestivum	4D	484770185	484772128	1944	277	1288	5	656	4	29.6632	8.44	EXLA
TraesCS4D02G323800.1	T.aestivum	4D	484808631	484809984	1354	270	1165	3	189	2	28.6706	5.222	EXLA
TraesCS4D02G323900.1	T.aestivum	4D	484840188	484841470	1283	271	1059	3	224	2	28.8839	6.26	EXLA
TraesCS4D02G324000.1	T.aestivum	4D	484887536	484889167	1632	273	1326	3	306	2	28.9349	6.924	EXLA
TraesCS4D02G355100.1	T.aestivum	4D	504344908	504345720	813	270	813	1	0	0	29.1431	7.501	EXPB
TraesCS4D02G355700.1	T.aestivum	4D	504996446	504997582	1137	268	1137	1	0	0	28.937	7.805	EXPB
TraesCS4D02G355800.1	T.aestivum	4D	505188396	505189587	1192	270	1192	1	0	0	29.1431	7.501	EXPB
TraesCS4D02G361700.1	T.aestivum	4D	508431333	508432960	1628	316	951	4	677	3	33.4555	5.512	EXPB
TraesCS4D02G361900.1	T.aestivum	4D	508500284	508502749	2466	297	1499	4	967	3	32.0395	8.273	EXPB
TraesCS5A02G073100.1	T.aestivum	5A	85163778	85166337	2560	342	1897	5	663	4	37.5557	6.493	EXPB
TraesCS5A02G443400.1	T.aestivum	5A	623503302	623504625	1324	253	1163	3	161	2	27.0621	8.733	EXPA
TraesCS5A02G481200.1	T.aestivum	5A	653715166	653717414	2249	268	807	3	1442	2	28.8138	8.903	EXPA
TraesCS5A02G498900.1	T.aestivum	5A	665815927	665818202	2276	275	1653	5	623	4	29.628	8.781	EXLA
TraesCS5A02G499100.1	T.aestivum	5A	665891961	665892806	846	250	753	2	93	1	26.6294	5.1	EXLA
TraesCS5A02G499200.1	T.aestivum	5A	665982653	665983710	1058	263	792	4	266	3	28.023	6.561	EXLA
TraesCS5A02G499300.1	T.aestivum	5A	666038915	666040525	1611	273	1294	3	317	2	28.875	7.598	EXLA
TraesCS5A02G530100.1	T.aestivum	5A	688989491	688990654	1164	270	1164	1	0	0	28.9969	7.067	EXPB
TraesCS5A02G530700.1	T.aestivum	5A	689299059	689299871	813	270	813	1	0	0	29.025	7.067	EXPB
TraesCS5A02G537300.1	T.aestivum	5A	693673421	693674644	1224	161	486	4	738	3	17.7629	4.671	EXPB
TraesCS5A02G538000.1	T.aestivum	5A	694758331	694760964	2634	284	1385	4	1249	3	30.7729	8.127	EXPB
TraesCS5B02G079400.1	T.aestivum	5B	96763977	96766580	2604	341	1875	5	729	4	37.4707	6.711	EXPB
TraesCS5B02G376500.1	T.aestivum	5B	554513851	554518885	5035	309	2647	5	2388	4	32.4568	5.271	EXPB
TraesCS5B02G448000.1	T.aestivum	5B	619926178	619927524	1347	259	1181	3	166	2	27.7376	7.916	EXPA
TraesCS5B02G494400.1	T.aestivum	5B	662034587	662037299	2713	266	1451	3	1262	2	28.5465	9.083	EXPA
TraesCS5B02G528500.1	T.aestivum	5B	687223666	687224825	1160	254	1052	2	108	1	27.4972	7.015	EXPA
TraesCS5B02G528600.1	T.aestivum	5B	687259561	687260785	1225	174	937	2	288	1	19.4734	7.521	EXPA
TraesCS5B02G528700.1	T.aestivum	5B	687325901	687327400	1500	256	1187	2	313	1	27.8176	6.244	EXPA
TraesCS5B02G548500.1	T.aestivum	5B	700997146	700998633	1488	255	1265	2	223	1	27.6321	7.444	EXPA
TraesCS5D02G086000.1	T.aestivum	5D	91405168	91407864	2697	347	1958	5	739	4	38.0143	6.937	EXPB
TraesCS5D02G384200.1	T.aestivum	5D	453816918	453819990	3073	308	1434	5	1639	4	32.2135	5.223	EXPB
TraesCS5D02G450900.1	T.aestivum	5D	499245446	499246922	1477	258	1313	3	164	2	27.6575	7.753	EXPA
TraesCS5D02G494800.1	T.aestivum	5D	526569502	526572455	2954	266	1353	3	1601	2	28.5896	9.399	EXPA
TraesCS5D02G527700.1	T.aestivum	5D	544799018	544800238	1221	255	1109	2	112	1	27.6995	7.015	EXPA
TraesCS5D02G527800.1	T.aestivum	5D	544816816	544818118	1303	256	989	2	314	1	27.8116	6.328	EXPA
TraesCS5D02G535500.1	T.aestivum	5D	549329889	549331313	1425	255	1139	3	286	2	27.582	7.25	EXPA
TraesCS6A02G032700.1	T.aestivum	6A	16337497	16339068	1572	273	1288	3	284	2	29.963	8.874	EXPB
TraesCS6A02G217100.1	T.aestivum	6A	399721966	399723254	1289	297	1175	2	114	1	31.6405	4.587	EXPB
TraesCS6A02G235800.1	T.aestivum	6A	445411704	445415952	4249	267	1313	4	2936	3	28.2903	7.905	EXPB
TraesCS6A02G249200.1	T.aestivum	6A	461986094	461987888	1795	287	1490	4	305	3	29.9561	7.633	EXPB
TraesCS6A02G249300.1	T.aestivum	6A	462225747	462227400	1654	289	1346	4	308	3	30.3228	8.671	EXPB
TraesCS6A02G249400.1	T.aestivum	6A	462253617	462255196	1580	261	1173	4	407	3	27.3937	5.35	EXPB
TraesCS6A02G249700.1	T.aestivum	6A	463164415	463165984	1570	266	1173	4	397	3	27.6902	6.371	EXPB
TraesCS6A02G307900.1	T.aestivum	6A	542429537	542431192	1656	286	1452	3	204	2	29.6062	8.782	EXPA
TraesCS6B02G046000.1	T.aestivum	6B	27418665	27420177	1513	273	1262	3	251	2	29.865	8.645	EXPB
TraesCS6B02G046100.1	T.aestivum	6B	27454824	27456245	1422	273	1171	3	251	2	30.0182	8.969	EXPB
TraesCS6B02G046200.1	T.aestivum	6B	27485060	27486377	1318	273	1067	3	251	2	29.869	8.645	EXPB
TraesCS6B02G046300.1	T.aestivum	6B	27531818	27532953	1136	273	885	3	251	2	29.941	8.684	EXPB
TraesCS6B02G046400.1	T.aestivum	6B	27668474	27669884	1411	273	1052	3	359	2	29.948	9.231	EXPB
TraesCS6B02G245700.1	T.aestivum	6B	438385717	438386955	1239	296	1125	2	114	1	31.4673	4.635	EXPB
TraesCS6B02G264400.1	T.aestivum	6B	476041047	476045148	4102	268	1278	4	2824	3	28.4495	7.905	EXPB
TraesCS6B02G275700.1	T.aestivum	6B	498542519	498544160	1642	289	1333	4	309	3	30.2947	8.359	EXPB
TraesCS6B02G275800.1	T.aestivum	6B	498851617	498853344	1728	287	1382	4	346	3	30.0163	7.772	EXPB
TraesCS6B02G336500.1	T.aestivum	6B	592463972	592465033	1062	286	861	3	201	2	29.5581	8.784	EXPA
TraesCS6D02G037500.1	T.aestivum	6D	15550283	15551736	1454	273	1251	3	203	2	29.808	8.881	EXPB
TraesCS6D02G037700.1	T.aestivum	6D	15639949	15641296	1348	273	1122	3	226	2	29.8909	9.053	EXPB
TraesCS6D02G198400.1	T.aestivum	6D	276455689	276456996	1308	299	1194	2	114	1	31.7946	4.517	EXPB
TraesCS6D02G218500.1	T.aestivum	6D	308784833	308790468	5636	268	1323	4	4313	3	28.5015	7.852	EXPB
TraesCS6D02G231200.1	T.aestivum	6D	324597801	324599550	1750	287	1447	4	303	3	30.1073	7.627	EXPB
TraesCS6D02G231300.1	T.aestivum	6D	324783042	324784705	1664	289	1355	4	309	3	30.3088	8.671	EXPB
TraesCS6D02G231400.1	T.aestivum	6D	324824780	324826379	1600	266	1213	4	387	3	27.7503	5.963	EXPB
TraesCS6D02G287100.1	T.aestivum	6D	396009992	396011661	1670	287	1467	3	203	2	29.6292	8.784	EXPA
TraesCS7A02G022400.1	T.aestivum	7A	8893268	8894651	1384	279	1136	2	248	1	29.7305	6.735	EXPA
TraesCS7A02G399100.1	T.aestivum	7A	578997110	579000217	3108	260	1332	3	1776	2	27.8116	6.728	EXPA
TraesCS7A02G545900.1	T.aestivum	7A	721779562	721781161	1600	309	1600	1	0	0	31.9944	6.895	EXLA
TraesCS7A02G546300.1	T.aestivum	7A	721893478	721895186	1709	321	1709	1	0	0	33.0314	6.971	EXLA
TraesCS7B02G197100.1	T.aestivum	7B	339644633	339645710	1078	264	997	2	81	1	28.6145	7.662	EXPA
TraesCS7B02G218200.1	T.aestivum	7B	403416011	403416856	846	248	747	2	99	1	26.5231	6.48	EXPA
TraesCS7B02G299700.1	T.aestivum	7B	536679879	536682726	2848	262	1306	3	1542	2	28.0599	6.728	EXPA
TraesCS7B02G469100.1-1	T.aestivum	7B	726009366	726011924	2559	499	1500	4	1059	3	53.578	10.282	EXLA
TraesCS7D02G019600.1	T.aestivum	7D	8461970	8463449	1480	262	1240	2	240	1	28.2948	6.732	EXPA
TraesCS7D02G284000.1	T.aestivum	7D	296513762	296514638	877	261	786	2	91	1	28.3332	7.827	EXPA
TraesCS7D02G314100.1	T.aestivum	7D	399426616	399427760	1145	258	1047	2	98	1	27.7737	6.849	EXPA
TraesCS7D02G387400.1	T.aestivum	7D	501115873	501117196	1324	305	1210	2	114	1	32.7362	7.927	EXPA
TraesCS7D02G393300.1	T.aestivum	7D	508614030	508616562	2533	261	1064	3	1469	2	27.9729	6.688	EXPA
TraesCS7D02G484600.1	T.aestivum	7D	595069036	595070022	987	260	783	3	204	2	27.8367	7.594	EXPA
TraesCSU02G009600.1	T.aestivum	Un	12881710	12883082	1373	253	990	3	383	2	26.463	7.191	EXPB
TraesCSU02G085500.1	T.aestivum	Un	76408988	76410061	1074	196	898	3	176	2	21.919	7.909	EXPB
TraesCSU02G099200.1	T.aestivum	Un	87863218	87864144	927	308	927	1	0	0	32.0563	7.356	EXLA
TraesCSU02G216000.1	T.aestivum	Un	319197025	319197491	467	153	462	2	5	1	17.536	10.33	EXPB
HORVU1Hr1G051590.2	H.vulgare	chr1H	382462966	382464212	1247	293	1150	2	97	1	31.447	8.257	EXPA
HORVU1Hr1G052290.1	H.vulgare	chr1H	387685552	387688993	3442	275	3347	2	95	1	28.9388	9.678	EXLA
HORVU1Hr1G053300.1	H.vulgare	chr1H	394000527	394001790	1264	277	1073	3	191	2	29.8804	7.898	EXPB
HORVU1Hr1G054210.1	H.vulgare	chr1H	400681531	400683117	1587	271	1193	3	394	2	30.2624	8.063	EXPB
HORVU1Hr1G054240.1	H.vulgare	chr1H	401040803	401045130	4328	269	959	7	3369	6	29.2068	5.244	EXPB
HORVU1Hr1G054250.9	H.vulgare	chr1H	401233433	401236066	2634	277	1755	4	879	3	30.5895	6.516	EXPB
HORVU1Hr1G069830.1	H.vulgare	chr1H	487103964	487106996	3033	251	2596	3	437	2	26.3274	7.378	EXPA
HORVU2Hr1G010800.1	H.vulgare	chr2H	21197387	21198718	1332	341	1244	2	88	1	35.9486	8.043	EXPA
HORVU2Hr1G013340.1	H.vulgare	chr2H	28938611	28940652	2042	292	935	3	1107	2	31.1416	7.296	EXPB
HORVU2Hr1G013360.1	H.vulgare	chr2H	28949901	28950844	944	251	753	3	191	2	26.3956	7.098	EXPB
HORVU2Hr1G013380.1	H.vulgare	chr2H	29044486	29045525	1040	237	713	3	327	2	24.7508	7.091	EXPB
HORVU2Hr1G093690.2	H.vulgare	chr2H	659203232	659209511	6280	259	1286	3	4994	2	27.7839	7.098	EXPA
HORVU2Hr1G097480.1	H.vulgare	chr2H	679383222	679385020	1799	283	1236	4	563	3	29.1272	7.248	EXPB
HORVU2Hr1G097490.1	H.vulgare	chr2H	679393499	679394981	1483	311	1229	4	254	3	32.9572	8.815	EXPB
HORVU2Hr1G097510.1	H.vulgare	chr2H	679425383	679426777	1395	278	1086	4	309	3	29.5095	7.735	EXPB
HORVU3Hr1G001920.1	H.vulgare	chr3H	3976383	3977867	1485	279	1080	3	405	2	30.3323	6.649	EXPB
HORVU3Hr1G004920.1	H.vulgare	chr3H	12240746	12242038	1293	294	1087	3	206	2	32.0115	8.202	EXPA
HORVU3Hr1G032260.1	H.vulgare	chr3H	164467825	164469100	1276	291	1276	1	0	0	31.9398	8.526	EXPA
HORVU3Hr1G032270.2	H.vulgare	chr3H	164560800	164562003	1204	261	1114	2	90	1	28.2344	8.184	EXPA
HORVU3Hr1G032290.1	H.vulgare	chr3H	164619611	164620867	1257	261	1158	2	99	1	28.1493	7.94	EXPA
HORVU3Hr1G034030.2	H.vulgare	chr3H	182911350	182912769	1420	163	1420	1	0	0	17.9482	8.916	EXPA
HORVU3Hr1G073120.1	H.vulgare	chr3H	552516379	552517392	1014	306	921	2	93	1	32.4144	4.714	EXPB
HORVU3Hr1G073140.1	H.vulgare	chr3H	552518239	552519222	984	263	790	3	194	2	28.3466	5.369	EXPB
HORVU3Hr1G075210.2	H.vulgare	chr3H	562235129	562236266	1138	259	780	3	358	2	27.0341	7.034	EXPA
HORVU3Hr1G076110.1	H.vulgare	chr3H	567759134	567759940	807	138	621	2	186	1	15.5638	7.669	EXPB
HORVU3Hr1G076620.1	H.vulgare	chr3H	568990465	569002821	12357	249	1203	4	11154	3	26.9412	6.739	EXPA
HORVU3Hr1G076630.1	H.vulgare	chr3H	569014663	569015522	860	223	669	3	191	2	24.0933	6.845	EXPA
HORVU3Hr1G076640.1	H.vulgare	chr3H	569034122	569035435	1314	175	1314	1	0	0	19.5399	7.513	EXPA
HORVU3Hr1G076670.1	H.vulgare	chr3H	569329075	569330103	1029	249	930	2	99	1	26.9973	6.172	EXPA
HORVU3Hr1G081180.2	H.vulgare	chr3H	593844225	593846045	1821	335	1463	3	358	2	35.627	8.918	EXPA
HORVU3Hr1G081230.2	H.vulgare	chr3H	594030353	594032146	1794	270	1300	3	494	2	28.2975	7.528	EXPA
HORVU3Hr1G105170.1	H.vulgare	chr3H	667707527	667708510	984	263	790	3	194	2	28.3466	5.369	EXPB
HORVU3Hr1G105180.1	H.vulgare	chr3H	667716164	667717596	1433	306	1340	2	93	1	32.4144	4.714	EXPB
HORVU3Hr1G105520.1	H.vulgare	chr3H	668647198	668648892	1695	345	1695	1	0	0	36.2862	5.215	EXPB
HORVU4Hr1G018460.1	H.vulgare	chr4H	84656841	84658141	1301	265	1105	3	196	2	28.4124	7.746	EXPA
HORVU4Hr1G067850.2	H.vulgare	chr4H	563498308	563499461	1154	288	962	3	192	2	30.9915	7.931	EXPA
HORVU4Hr1G072400.1	H.vulgare	chr4H	584869518	584870501	984	262	789	3	195	2	27.7045	7.105	EXPA
HORVU4Hr1G072410.1	H.vulgare	chr4H	584894048	584895393	1346	253	1256	2	90	1	27.1639	7.362	EXPA
HORVU4Hr1G072440.1	H.vulgare	chr4H	584954654	584955874	1221	254	1084	2	137	1	27.6214	7.351	EXPA
HORVU4Hr1G072580.1	H.vulgare	chr4H	586053285	586054726	1442	275	1014	2	428	1	29.941	7.389	EXPA
HORVU4Hr1G072660.1	H.vulgare	chr4H	586245141	586246232	1092	253	935	2	157	1	27.6073	6.331	EXPA
HORVU4Hr1G081800.6	H.vulgare	chr4H	620303104	620305762	2659	299	2341	3	318	2	32.2059	8.504	EXLA
HORVU4Hr1G081990.2	H.vulgare	chr4H	620604089	620606839	2751	280	2140	5	611	4	30.1286	8.544	EXLA
HORVU4Hr1G086830.1	H.vulgare	chr4H	635114244	635115860	1617	266	1617	1	0	0	28.6537	7.191	EXPB
HORVU4Hr1G086930.1	H.vulgare	chr4H	635613195	635614402	1208	274	1208	1	0	0	29.744	7.193	EXPB
HORVU4Hr1G087070.2	H.vulgare	chr4H	635967644	635972856	5213	281	1067	2	4146	1	30.4456	6.999	EXPB
HORVU4Hr1G088080.7	H.vulgare	chr4H	639393167	639394681	1515	263	793	4	722	3	28.4667	4.568	EXPB
HORVU4Hr1G088140.1	H.vulgare	chr4H	639752735	639755477	2743	294	1695	4	1048	3	31.8922	7.964	EXPB
HORVU5Hr1G019100.6	H.vulgare	chr5H	81573071	81574849	1779	239	1454	2	325	1	27.0161	7.528	EXPB
HORVU5Hr1G092910.8	H.vulgare	chr5H	589788226	589791941	3716	227	1374	5	2342	4	23.8392	5.985	EXPB
HORVU5Hr1G106500.1	H.vulgare	chr5H	624333855	624335223	1369	260	1184	3	185	2	27.8978	8.083	EXPA
HORVU5Hr1G113580.5	H.vulgare	chr5H	642033030	642035652	2623	262	1492	3	1131	2	28.0979	8.949	EXPA
HORVU5Hr1G119670.3	H.vulgare	chr5H	656467338	656468700	1363	256	1082	2	281	1	27.7957	6.928	EXPA
HORVU5Hr1G119680.2	H.vulgare	chr5H	656476533	656479522	2990	218	2990	1	0	0	23.9091	7.017	EXPA
HORVU5Hr1G119860.1	H.vulgare	chr5H	656695340	656696538	1199	222	1199	1	0	0	24.4096	6.677	EXPA
HORVU5Hr1G121370.1	H.vulgare	chr5H	659463034	659464380	1347	255	1212	2	135	1	27.5371	7.614	EXPA
HORVU6Hr1G005760.1	H.vulgare	chr6H	12751029	12752051	1023	285	858	3	165	2	31.9048	8.759	EXPB
HORVU6Hr1G005810.3	H.vulgare	chr6H	12816162	12836405	20244	303	1672	8	18572	7	33.0703	7.96	EXPB
HORVU6Hr1G055090.1	H.vulgare	chr6H	350443262	350444401	1140	268	807	4	333	3	28.9044	4.517	EXPB
HORVU6Hr1G060410.1	H.vulgare	chr6H	401470834	401486182	15349	267	1387	4	13962	3	28.3994	7.587	EXPB
HORVU6Hr1G063180.1	H.vulgare	chr6H	425269013	425270632	1620	287	1262	4	358	3	30.0753	7.627	EXPB
HORVU6Hr1G075970.1	H.vulgare	chr6H	522939191	522943190	4000	311	3800	3	200	2	32.048	9.425	EXPA
HORVU7Hr1G002440.2	H.vulgare	chr7H	4657440	4658776	1337	333	1255	2	82	1	35.7445	6.944	EXPA
HORVU7Hr1G075680.1	H.vulgare	chr7H	439534394	439536258	1865	258	1029	2	836	1	27.8989	6.816	EXPA
HORVU7Hr1G092600.1	H.vulgare	chr7H	567059349	567060381	1033	260	783	4	250	3	27.9778	7.761	EXPA
HORVU7Hr1G093680.5	H.vulgare	chr7H	571818336	571821513	3178	265	1356	3	1822	2	28.6727	6.732	EXPA
HORVU7Hr1G119220.1	H.vulgare	chr7H	649346079	649348055	1977	313	1977	1	0	0	32.4965	6.708	EXLA
HORVU0Hr1G005490.1	H.vulgare	chrUn	30474506	30475667	1162	286	1038	2	124	1	31.2811	8.836	EXPB
HORVU0Hr1G016380.2	H.vulgare	chrUn	87951221	87952996	1776	265	1291	5	485	4	27.8223	5.879	EXPB
HORVU0Hr1G016410.1	H.vulgare	chrUn	88099064	88100738	1675	287	1317	4	358	3	30.0753	7.627	EXPB
HORVU0Hr1G018320.1	H.vulgare	chrUn	95324637	95326315	1679	289	1351	4	328	3	30.3337	8.574	EXPB
LOC_Os01g14650.1	O.sativa	Chr1	8196003	8197164	1162	252	1041	2	121	1	26.3338	7.993	EXPA
LOC_Os01g14660.1	O.sativa	Chr1	8201896	8202798	903	255	805	2	98	1	26.987	5.814	EXPA
LOC_Os01g16770.1	O.sativa	Chr1	9526187	9526984	798	235	798	1	0	0	23.6421	6.801	EXPA
LOC_Os01g60770.1	O.sativa	Chr1	35145516	35147338	1823	252	1355	3	468	2	26.6737	6.36	EXPA
LOC_Os10g30330.1	O.sativa	Chr10	15751894	15753575	1682	256	1159	2	523	1	27.0897	7.25	EXPA
LOC_Os10g30340.1	O.sativa	Chr10	15754875	15755891	1017	256	768	2	249	1	27.1147	6.955	EXPA
LOC_Os10g39110.1	O.sativa	Chr10	20846283	20847507	1225	267	801	2	424	1	27.9307	7.616	EXPA
LOC_Os10g39640.1	O.sativa	Chr10	21179529	21181718	2190	276	1653	5	537	4	29.3014	8.05	EXLA
LOC_Os10g40090.1	O.sativa	Chr10	21465009	21466849	1841	270	1180	3	661	2	28.9854	7.556	EXPB
LOC_Os10g40700.1	O.sativa	Chr10	21830151	21831694	1544	276	1268	3	276	2	29.8837	6.849	EXPB
LOC_Os10g40710.1	O.sativa	Chr10	21835930	21837651	1722	262	1262	3	460	2	28.6856	8.268	EXPB
LOC_Os10g40720.1	O.sativa	Chr10	21847804	21849726	1923	269	1339	4	584	3	29.1918	5.311	EXPB
LOC_Os10g40730.1	O.sativa	Chr10	21858750	21861307	2558	287	1637	4	921	3	31.3581	5.684	EXPB
LOC_Os12g36040.1	O.sativa	Chr12	22089434	22091866	2433	291	1173	2	1260	1	30.0468	7.55	EXPA
LOC_Os02g16730.1	O.sativa	Chr2	9551856	9553485	1630	263	1190	2	440	1	27.9712	8.251	EXPA
LOC_Os02g16780.1	O.sativa	Chr2	9569677	9570574	898	263	789	2	109	1	28.3873	7.894	EXPA
LOC_Os02g16800.1	O.sativa	Chr2	9574547	9575502	956	279	860	2	96	1	29.9744	8.026	EXPA
LOC_Os02g16839.1	O.sativa	Chr2	9578458	9579369	912	304	912	1	0	0	33.0754	8.072	EXPA
LOC_Os02g16809.1	O.sativa	Chr2	9589066	9590040	975	268	867	2	108	1	28.5735	8.367	EXPA
LOC_Os02g16850.1	O.sativa	Chr2	9600237	9601261	1025	281	911	2	114	1	30.2195	7.861	EXPA
LOC_Os02g42650.1	O.sativa	Chr2	25652321	25659494	7174	273	1529	4	5645	3	28.8407	6.852	EXPB
LOC_Os02g44106.1	O.sativa	Chr2	26638624	26639988	1365	274	822	4	543	3	28.1757	5.628	EXPB
LOC_Os02g44108.1	O.sativa	Chr2	26648837	26650607	1771	293	1403	4	368	3	30.5001	8.162	EXPB
LOC_Os02g51040.1	O.sativa	Chr2	31220568	31222229	1662	292	1472	3	190	2	30.1747	8.693	EXPA
LOC_Os03g01260.1	O.sativa	Chr3	179154	180206	1053	277	1053	1	0	0	29.7616	7.501	EXPB
LOC_Os03g01270.1	O.sativa	Chr3	189333	191297	1965	328	1418	3	547	2	34.4465	5.91	EXPB
LOC_Os03g01610.1	O.sativa	Chr3	386873	388100	1228	268	1228	1	0	0	28.6267	6.058	EXPB
LOC_Os03g01630.1	O.sativa	Chr3	391571	392374	804	229	687	2	117	1	24.2697	5.407	EXPB
LOC_Os03g01640.1	O.sativa	Chr3	397341	398440	1100	268	1100	1	0	0	28.9371	6.428	EXPB
LOC_Os03g01650.1	O.sativa	Chr3	401057	402286	1230	268	1230	1	0	0	28.6267	6.058	EXPB
LOC_Os03g04020.2	O.sativa	Chr3	1831332	1833506	2175	240	1700	4	475	3	25.8894	7.896	EXLA
LOC_Os03g06000.1	O.sativa	Chr3	2998855	3000007	1153	251	974	3	179	2	26.4295	7.354	EXPA
LOC_Os03g06010.1	O.sativa	Chr3	3003413	3004575	1163	256	818	3	345	2	27.0867	7.248	EXPA
LOC_Os03g06020.1	O.sativa	Chr3	3006330	3007331	1002	259	777	3	225	2	27.5953	7.883	EXPA
LOC_Os03g06040.1	O.sativa	Chr3	3021246	3022567	1322	250	965	3	357	2	26.4309	6.096	EXPA
LOC_Os03g06050.1	O.sativa	Chr3	3026461	3027521	1061	250	839	3	222	2	26.7923	4.931	EXPA
LOC_Os03g06060.1	O.sativa	Chr3	3036386	3037894	1509	241	747	3	762	2	25.7893	5.423	EXPA
LOC_Os03g21820.1	O.sativa	Chr3	12469262	12470602	1341	260	1227	2	114	1	27.1377	9.744	EXPA
LOC_Os03g25990.1	O.sativa	Chr3	14894714	14896384	1671	265	1212	3	459	2	27.2848	8.955	EXPA
LOC_Os03g31480.1	O.sativa	Chr3	17934776	17935790	1015	257	1015	1	0	0	27.1485	4.7	EXPA
LOC_Os03g44290.2	O.sativa	Chr3	24894952	24898217	3266	369	1449	7	1817	6	38.5829	5.292	EXPB
LOC_Os03g60720.1	O.sativa	Chr3	34508262	34511279	3018	265	1652	2	1366	1	28.223	8.848	EXPA
LOC_Os04g15840.1	O.sativa	Chr4	8599011	8600299	1289	262	1189	2	100	1	27.7482	6.647	EXPA
LOC_Os04g46630.1	O.sativa	Chr4	27645595	27647517	1923	265	1233	4	690	3	27.366	7.015	EXPB
LOC_Os04g46650.1	O.sativa	Chr4	27655666	27657079	1414	276	1139	4	275	3	28.7177	9.209	EXPB
LOC_Os04g49410.1	O.sativa	Chr4	29485142	29489558	4417	258	2163	3	2254	2	27.5506	7.246	EXPA
LOC_Os05g15690.1	O.sativa	Chr5	8870360	8871945	1586	265	1252	4	334	3	27.1527	6.275	EXPB
LOC_Os05g19570.1	O.sativa	Chr5	11393114	11394900	1787	256	1107	3	680	2	27.3049	7.515	EXPA
LOC_Os05g19600.1	O.sativa	Chr5	11418127	11419599	1473	249	1214	3	259	2	26.6291	7.413	EXPA
LOC_Os05g39990.1	O.sativa	Chr5	23495606	23497572	1967	247	1357	3	610	2	25.8838	7.114	EXPA
LOC_Os06g01920.1	O.sativa	Chr6	511855	512804	950	285	855	2	95	1	30.4332	5.557	EXPA
LOC_Os06g41700.1	O.sativa	Chr6	24982183	24986654	4472	261	1269	3	3203	2	27.998	6.715	EXPA
LOC_Os06g50400.1	O.sativa	Chr6	30520191	30521381	1191	264	1106	2	85	1	28.0366	9.088	EXPA
LOC_Os06g50960.1	O.sativa	Chr6	30846360	30848025	1666	314	1436	3	230	2	34.1204	5.831	EXLA
LOC_Os07g29290.1	O.sativa	Chr7	17161995	17165698	3704	277	1615	5	2089	4	29.7261	7.801	EXLA
LOC_Os07g31390.1	O.sativa	Chr7	18598157	18599606	1450	257	937	5	513	4	27.5761	5.352	EXLB
LOC_Os08g44790.1	O.sativa	Chr8	28137549	28138715	1167	270	1092	2	75	1	28.7768	8.013	EXPA
Sobic.001G033300.1	S.bicolor	Chr01	2523358	2527858	4501	263	1658	3	2843	2	28.157	8.949	EXPA
Sobic.001G155600.4	S.bicolor	Chr01	12595945	12599781	3837	326	1601	6	2236	5	34.2307	4.841	EXPB
Sobic.001G155700.5	S.bicolor	Chr01	12601267	12605527	4261	307	1714	6	2547	5	32.1262	5.125	EXPB
Sobic.001G237800.1	S.bicolor	Chr01	24405609	24407166	1558	257	1423	2	135	1	26.9474	7.325	EXPA
Sobic.001G237900.1	S.bicolor	Chr01	24426353	24428132	1780	258	1448	3	332	2	27.4453	8.112	EXPA
Sobic.001G238000.1	S.bicolor	Chr01	24430349	24431772	1424	254	1285	2	139	1	26.7572	7.702	EXPA
Sobic.001G238100.1	S.bicolor	Chr01	24465182	24466545	1364	254	1184	2	180	1	26.9895	7.028	EXPA
Sobic.001G238200.1	S.bicolor	Chr01	24470313	24471749	1437	292	1298	2	139	1	30.9178	6.931	EXPA
Sobic.001G238300.1	S.bicolor	Chr01	24476223	24477439	1217	252	1112	2	105	1	26.612	7.687	EXPA
Sobic.001G238400.1	S.bicolor	Chr01	24481079	24482375	1297	254	1297	1	0	0	26.5157	7.726	EXPA
Sobic.001G300400.1	S.bicolor	Chr01	58170939	58174678	3740	291	2582	4	1158	3	31.8528	6.556	EXPB
Sobic.001G300500.1	S.bicolor	Chr01	58200893	58202638	1746	320	1243	4	503	3	35.0997	7.589	EXPB
Sobic.001G300700.1	S.bicolor	Chr01	58217949	58219755	1807	267	1158	4	649	3	29.1266	5.177	EXPB
Sobic.001G300800.2	S.bicolor	Chr01	58233407	58238074	4668	326	978	5	3690	4	34.8372	4.766	EXPB
Sobic.001G300900.2	S.bicolor	Chr01	58244005	58250989	6985	309	3831	8	3154	7	33.4637	5.474	EXPB
Sobic.001G301000.1	S.bicolor	Chr01	58262947	58264636	1690	277	1291	3	399	2	29.947	9.359	EXPB
Sobic.001G301300.1	S.bicolor	Chr01	58289455	58290954	1500	270	1274	3	226	2	28.9201	8.819	EXPB
Sobic.001G301400.1	S.bicolor	Chr01	58302321	58303918	1598	279	1198	4	400	3	29.9969	9.194	EXPB
Sobic.001G301500.1	S.bicolor	Chr01	58340492	58342011	1520	283	1197	3	323	2	30.8857	6.605	EXPB
Sobic.001G301600.1	S.bicolor	Chr01	58350449	58351958	1510	283	1183	3	327	2	30.8537	6.299	EXPB
Sobic.001G306200.1	S.bicolor	Chr01	59017764	59019186	1423	267	1080	4	343	3	28.6932	8.18	EXPB
Sobic.001G306400.1	S.bicolor	Chr01	59040123	59041559	1437	267	1067	4	370	3	28.7532	8.18	EXPB
Sobic.001G306500.1	S.bicolor	Chr01	59117709	59119251	1543	267	1157	4	386	3	28.7411	8.18	EXPB
Sobic.001G311000.1	S.bicolor	Chr01	59789307	59792062	2756	283	2155	5	601	4	30.1593	7.999	EXLA
Sobic.001G314600.1	S.bicolor	Chr01	60271253	60272510	1258	265	1155	2	103	1	28.3744	8.195	EXPA
Sobic.001G356400.1	S.bicolor	Chr01	64569251	64570347	1097	262	997	2	100	1	27.4451	10.729	EXPA
Sobic.001G499701.1	S.bicolor	Chr01	76913420	76914768	1349	250	1143	3	206	2	26.647	8.01	EXPA
Sobic.001G499800.1	S.bicolor	Chr01	76917505	76925530	8026	262	786	4	7240	3	27.7585	7.6	EXPA
Sobic.001G499900.1	S.bicolor	Chr01	76927341	76928911	1571	255	1470	2	101	1	27.2346	8.389	EXPA
Sobic.001G516500.1	S.bicolor	Chr01	78317740	78320162	2423	271	1794	5	629	4	29.2115	7.962	EXLA
Sobic.001G539600.1	S.bicolor	Chr01	80240703	80241503	801	257	771	2	30	1	27.7618	6.15	EXPB
Sobic.001G539700.1	S.bicolor	Chr01	80252891	80254162	1272	267	1272	1	0	0	28.6307	6.469	EXPB
Sobic.001G539760.1	S.bicolor	Chr01	80254494	80255132	639	213	639	1	0	0	23.0883	6.862	EXPB
Sobic.001G539820.1	S.bicolor	Chr01	80262808	80264107	1300	267	1300	1	0	0	28.6588	6.469	EXPB
Sobic.001G539880.1	S.bicolor	Chr01	80269107	80270402	1296	267	1296	1	0	0	28.6307	6.469	EXPB
Sobic.001G539940.1	S.bicolor	Chr01	80277240	80278527	1288	267	1288	1	0	0	28.6197	6.469	EXPB
Sobic.001G540000.2	S.bicolor	Chr01	80285730	80287036	1307	267	1307	1	0	0	28.6728	6.134	EXPB
Sobic.001G542100.1	S.bicolor	Chr01	80531707	80533460	1754	321	1612	2	142	1	33.8499	5.674	EXPB
Sobic.001G542200.2	S.bicolor	Chr01	80544362	80545961	1600	274	1483	2	117	1	29.8658	8.083	EXPB
Sobic.002G124400.1	S.bicolor	Chr02	16611974	16613474	1501	308	1371	2	130	1	31.9626	8.693	EXPB
Sobic.002G124500.1	S.bicolor	Chr02	16648054	16649441	1388	313	1289	2	99	1	33.031	8.834	EXPB
Sobic.002G300000.1	S.bicolor	Chr02	67618522	67621266	2745	275	1708	4	1037	3	29.2595	7.517	EXLA
Sobic.002G305800.1	S.bicolor	Chr02	68078457	68079892	1436	273	1232	2	204	1	29.1741	8.685	EXPA
Sobic.003G059900.1	S.bicolor	Chr03	5295008	5296202	1195	254	1081	2	114	1	26.7688	5.033	EXPA
Sobic.003G112100.1	S.bicolor	Chr03	10081930	10084791	2862	255	2748	2	114	1	26.8859	4.796	EXPA
Sobic.003G128800.1	S.bicolor	Chr03	11875335	11883124	7790	245	3673	12	4117	11	25.1941	7.043	EXPA
Sobic.003G338801.1	S.bicolor	Chr03	66191754	66194027	2274	253	1720	3	554	2	26.4405	6.023	EXPA
Sobic.003G444400.1	S.bicolor	Chr03	74266256	74267531	1276	283	1202	2	74	1	30.1995	9.11	EXPA
Sobic.004G119600.1	S.bicolor	Chr04	12817997	12819125	1129	258	1022	2	107	1	27.5165	8.716	EXPA
Sobic.004G119800.1	S.bicolor	Chr04	12833400	12834729	1330	271	1106	3	224	2	28.7608	8.191	EXPA
Sobic.004G119900.1	S.bicolor	Chr04	12863750	12866021	2272	255	1148	3	1124	2	27.1862	9.2	EXPA
Sobic.004G120000.1	S.bicolor	Chr04	12910117	12911141	1025	247	741	4	284	3	26.4371	8.846	EXPA
Sobic.004G121600.1	S.bicolor	Chr04	13330906	13332319	1414	263	1145	3	269	2	28.2873	8.341	EXPA
Sobic.004G121700.1	S.bicolor	Chr04	13374207	13375247	1041	256	768	4	273	3	27.5585	8.596	EXPA
Sobic.004G121800.1	S.bicolor	Chr04	13392150	13393497	1348	260	1138	3	210	2	27.8709	8.026	EXPA
Sobic.004G121900.1	S.bicolor	Chr04	13420736	13422191	1456	259	1197	3	259	2	27.7848	8.18	EXPA
Sobic.004G191600.1	S.bicolor	Chr04	54338676	54341686	3011	319	1531	5	1480	4	34.6244	6.147	EXPB
Sobic.004G227900.1	S.bicolor	Chr04	57748597	57753412	4816	274	1675	4	3141	3	28.5822	7.063	EXPB
Sobic.004G238801.1	S.bicolor	Chr04	58664711	58666648	1938	293	1694	3	244	2	30.351	8.784	EXPA
Sobic.004G294300.1	S.bicolor	Chr04	63429826	63431751	1926	296	1477	4	449	3	30.771	7.764	EXPB
Sobic.004G294400.1	S.bicolor	Chr04	63449764	63451513	1750	295	1396	4	354	3	30.7661	7.687	EXPB
Sobic.004G294500.1	S.bicolor	Chr04	63460123	63462394	2272	265	1651	4	621	3	27.407	6.713	EXPB
Sobic.006G031900.1	S.bicolor	Chr06	6888717	6890214	1498	264	1232	3	266	2	27.9514	7.448	EXPA
Sobic.006G171100.1	S.bicolor	Chr06	52761527	52763240	1714	289	1349	4	365	3	30.5609	9.833	EXPB
Sobic.006G171200.1	S.bicolor	Chr06	52765817	52767437	1621	264	1288	4	333	3	26.9094	6.743	EXPB
Sobic.006G171300.1	S.bicolor	Chr06	52770941	52773652	2712	292	2368	4	344	3	30.6936	9.2	EXPB
Sobic.006G191700.1	S.bicolor	Chr06	54588520	54591502	2983	258	1213	3	1770	2	27.833	7.422	EXPA
Sobic.007G018000.1	S.bicolor	Chr07	1554396	1555756	1361	267	1270	2	91	1	28.4089	5.433	EXPA
Sobic.007G019900.1	S.bicolor	Chr07	1855603	1856772	1170	279	1085	2	85	1	30.053	6.701	EXPA
Sobic.007G020100.1	S.bicolor	Chr07	1873666	1875062	1397	261	1111	2	286	1	28.1038	5.914	EXPA
Sobic.007G020200.1	S.bicolor	Chr07	1885830	1887792	1963	260	1042	2	921	1	27.9877	5.914	EXPA
Sobic.007G166500.1	S.bicolor	Chr07	60163042	60163905	864	275	825	2	39	1	28.8297	8.145	EXPA
Sobic.009G173700.1	S.bicolor	Chr09	52914266	52924065	9800	249	4048	4	5752	3	25.8318	6.453	EXPA
Sobic.010G006200.1	S.bicolor	Chr10	503695	504961	1267	277	1202	2	65	1	29.2541	7.367	EXPA
Sobic.010G120100.1	S.bicolor	Chr10	13680107	13681549	1443	260	1061	4	382	3	26.9032	6.638	EXPB
Sobic.010G121800.1	S.bicolor	Chr10	14150586	14152163	1578	260	1171	4	407	3	26.7579	6.341	EXPB
Sobic.010G194500.1	S.bicolor	Chr10	53707267	53710736	3470	262	1555	3	1915	2	28.0969	6.448	EXPA
Sobic.010G268700.1	S.bicolor	Chr10	60323587	60324852	1266	271	1182	2	84	1	28.6293	9.581	EXPA
Zm00001d027281_P001	Z.mays	1	1610483	1611686	1204	273	1107	2	97	1	30.2002	8.116	EXPB
Zm00001d027283_P001	Z.mays	1	1715993	1716949	957	318	957	1	0	0	33.9085	5.031	EXPB
Zm00001d027520_P001	Z.mays	1	7356309	7358599	2291	278	1958	4	333	3	30.0513	7.68	EXLA
Zm00001d027717_P001	Z.mays	1	12042589	12043629	1041	250	943	2	98	1	26.4216	8.156	EXPA
Zm00001d027718_P001	Z.mays	1	12073317	12074572	1256	263	1011	2	245	1	27.7463	7.091	EXPA
Zm00001d029783_P001	Z.mays	1	86734087	86736135	2049	275	1443	6	606	5	29.4925	7.594	EXLA
Zm00001d029827_P001	Z.mays	1	89015335	89016583	1249	230	816	3	433	2	24.1481	4.763	EXPB
Zm00001d029899_P001	Z.mays	1	93193094	93195786	2693	282	1642	4	1051	3	31.1802	7.096	EXPB
Zm00001d029903_P002	Z.mays	1	93424792	93426256	1465	267	1054	4	411	3	29.2058	5.682	EXPB
Zm00001d029906_P001	Z.mays	1	93520069	93521826	1758	268	1283	4	475	3	28.9596	5.011	EXPB
Zm00001d029907_P001	Z.mays	1	93607426	93608645	1220	273	1080	2	140	1	29.3512	8.881	EXPB
Zm00001d029913_P001	Z.mays	1	93847218	93848525	1308	276	1148	3	160	2	30.2644	7.79	EXPB
Zm00001d031904_P001	Z.mays	1	206156272	206157117	846	281	846	1	0	0	29.8539	8.158	EXPA
Zm00001d031906_P001	Z.mays	1	206261034	206261843	810	269	810	1	0	0	28.839	8.259	EXPA
Zm00001d031907_P001	Z.mays	1	206384948	206385757	810	269	810	1	0	0	28.8511	8.114	EXPA
Zm00001d032876_P001	Z.mays	1	241255757	241256662	906	257	774	2	132	1	26.8673	7.534	EXPA
Zm00001d032881_P001	Z.mays	1	241337548	241339026	1479	259	1269	3	210	2	27.4271	7.726	EXPA
Zm00001d032882_P001	Z.mays	1	241341946	241343005	1060	257	921	2	139	1	26.8372	7.374	EXPA
Zm00001d032883_P001	Z.mays	1	241396118	241397644	1527	293	1371	2	156	1	30.7449	6.691	EXPA
Zm00001d032884_P001	Z.mays	1	241404608	241405864	1257	252	1153	2	104	1	26.4978	7.44	EXPA
Zm00001d032885_P001	Z.mays	1	241441141	241441879	739	211	636	2	103	1	22.4691	7.33	EXPA
Zm00001d032886_P001	Z.mays	1	241477943	241478701	759	252	759	1	0	0	26.3176	7.744	EXPA
Zm00001d033231_P002	Z.mays	1	255266249	255269801	3553	307	1647	5	1906	4	32.2163	4.947	EXPB
Zm00001d034663_P001	Z.mays	1	299194181	299196764	2584	268	1321	3	1263	2	28.7538	8.777	EXPA
Zm00001d025018_P001	Z.mays	10	99917607	99918841	1235	262	1032	3	203	2	27.7752	7.444	EXPA
Zm00001d026014_P001	Z.mays	10	136038819	136049423	10605	260	1218	3	9387	2	28.2305	7.252	EXPA
Zm00001d026169_P001	Z.mays	10	140263541	140265009	1469	292	1180	4	289	3	30.6313	9.161	EXPB
Zm00001d026170_P001	Z.mays	10	140281944	140283238	1295	262	880	4	415	3	26.8923	5.572	EXPB
Zm00001d026171_P001	Z.mays	10	140287617	140288445	829	195	588	3	241	2	20.5747	9.07	EXPB
Zm00001d002548_P001	Z.mays	2	15188664	15192121	3458	258	1332	3	2126	2	27.9933	7.581	EXPA
Zm00001d002860_P002	Z.mays	2	24851162	24854883	3722	305	1558	5	2164	4	32.8868	8.242	EXPB
Zm00001d004586_P001	Z.mays	2	120064675	120068672	3998	313	1843	6	2155	5	34.1649	6.106	EXPB
Zm00001d006360_P001	Z.mays	2	205697587	205699901	2315	272	1262	4	1053	3	29.1252	7.869	EXLA
Zm00001d006399_P001	Z.mays	2	206593087	206593992	906	259	808	2	98	1	28.0027	8.187	EXPA
Zm00001d040247_P001	Z.mays	3	33681248	33682108	861	286	861	1	0	0	30.688	9.176	EXPA
Zm00001d040249_P001	Z.mays	3	33801129	33802069	941	252	835	2	106	1	26.6898	4.835	EXPA
Zm00001d040379_P001	Z.mays	3	40803245	40804697	1453	247	1196	4	257	3	25.2572	6.39	EXPA
Zm00001d040608_P001	Z.mays	3	53284329	53285135	807	268	807	1	0	0	28.9533	6.992	EXPB
Zm00001d040609_P001	Z.mays	3	53438352	53439161	810	269	810	1	0	0	29.1094	7.189	EXPB
Zm00001d043047_P001	Z.mays	3	187342506	187347984	5479	253	4824	3	655	2	26.4234	6.391	EXPA
Zm00001d052264_P001	Z.mays	4	185237792	185239494	1703	276	1421	4	282	3	28.7072	9.423	EXPA
Zm00001d012957_P002	Z.mays	5	2355565	2357943	2379	265	1183	3	1196	2	28.4503	8.685	EXPA
Zm00001d016022_P001	Z.mays	5	140073262	140074557	1296	210	1187	2	109	1	22.0323	7.909	EXPA
Zm00001d016024_P001	Z.mays	5	140140315	140141621	1307	268	1205	2	102	1	28.5195	8.076	EXPA
Zm00001d016025_P001	Z.mays	5	140150560	140151594	1035	268	933	2	102	1	28.5195	8.076	EXPA
Zm00001d016027_P001	Z.mays	5	140214744	140215966	1223	269	1137	2	86	1	28.7348	8.076	EXPA
Zm00001d016035_P001	Z.mays	5	140762380	140763279	900	239	720	2	180	1	25.8295	8.87	EXPA
Zm00001d016054_P001	Z.mays	5	141752732	141753952	1221	248	1028	3	193	2	26.1067	8.51	EXPA
Zm00001d016056_P001	Z.mays	5	141858401	141859443	1043	226	891	3	152	2	23.9616	7.953	EXPA
Zm00001d017377_P001	Z.mays	5	193862002	193866500	4499	268	1326	4	3173	3	28.1249	6.961	EXPB
Zm00001d017493_P001	Z.mays	5	197521765	197523503	1739	267	1123	4	616	3	27.7151	5.322	EXPB
Zm00001d017494_P001	Z.mays	5	197532011	197533798	1788	296	1369	4	419	3	31.0263	7.687	EXPB
Zm00001d017495_P001	Z.mays	5	197539628	197541548	1921	294	1536	4	385	3	30.659	7.773	EXPB
Zm00001d017731_P001	Z.mays	5	205527426	205528156	731	233	702	2	29	1	25.3263	7.147	EXPB
Zm00001d017732_P001	Z.mays	5	205531148	205531960	813	270	813	1	0	0	29.2727	7.638	EXPB
Zm00001d017733_P001	Z.mays	5	205534901	205535713	813	270	813	1	0	0	29.3418	7.764	EXPB
Zm00001d017734_P001-1	Z.mays	5	205538653	205539465	813	270	813	1	0	0	29.2537	7.64	EXPB
Zm00001d017734_P001-2	Z.mays	5	205542406	205543218	813	270	813	1	0	0	29.2727	7.638	EXPB
Zm00001d017735_P001	Z.mays	5	205560304	205561065	762	253	762	1	0	0	27.3524	7.358	EXPB
Zm00001d017736_P001	Z.mays	5	205576400	205576981	582	193	582	1	0	0	20.8719	7.061	EXPB
Zm00001d017737_P001	Z.mays	5	205579980	205580792	813	270	813	1	0	0	29.1596	7.504	EXPB
Zm00001d017740_P001	Z.mays	5	205615626	205616553	928	253	928	1	0	0	27.2562	7.197	EXPB
Zm00001d018031_P001	Z.mays	5	212483686	212485307	1622	290	1393	3	229	2	30.243	8.482	EXPA
Zm00001d035083_P001	Z.mays	6	4189141	4190124	984	277	863	2	121	1	29.59	5.518	EXPA
Zm00001d035100_P001	Z.mays	6	5230046	5230925	880	256	771	2	109	1	27.8485	5.426	EXPA
Zm00001d035101_P001	Z.mays	6	5347184	5347899	716	212	639	2	77	1	23.0811	5.912	EXPA
Zm00001d035102_P001	Z.mays	6	5402274	5403115	842	254	765	2	77	1	27.5311	5.715	EXPA
Zm00001d035104_P001	Z.mays	6	5479514	5480229	716	212	639	2	77	1	23.117	6.034	EXPA
Zm00001d035108_P001	Z.mays	6	5626198	5627048	851	254	765	2	86	1	27.512	5.577	EXPA
Zm00001d035109_P001	Z.mays	6	5643325	5644175	851	254	765	2	86	1	27.5651	5.696	EXPA
Zm00001d035111_P001	Z.mays	6	5705986	5706852	867	254	765	2	102	1	27.6833	5.715	EXPA
Zm00001d035112_P001	Z.mays	6	5765395	5766989	1595	204	615	2	980	1	22.4946	7.255	EXPA
Zm00001d038476_P001	Z.mays	6	158313985	158316132	2148	245	1426	3	722	2	25.875	7.336	EXPA
Zm00001d019557_P001	Z.mays	7	42523000	42523997	998	289	870	2	128	1	31.124	8.586	EXPB
Zm00001d019560_P001	Z.mays	7	42572171	42573747	1577	308	1453	2	124	1	32.6615	8.89	EXPB
Zm00001d045571_P001	Z.mays	9	27017282	27018543	1262	272	1153	2	109	1	28.7525	7.037	EXPA
Zm00001d045792_P001	Z.mays	9	39400431	39401891	1461	270	1076	5	385	4	28.0536	7.127	EXPB
Zm00001d045861_P001	Z.mays	9	44259518	44260979	1462	265	1066	4	396	3	27.55	6.706	EXPB
Zm00001d046723_P001	Z.mays	9	103579654	103582402	2749	265	1300	3	1449	2	28.3783	6.445	EXPA
Zm00001d047087_P001	Z.mays	9	118041045	118043785	2741	286	1701	4	1040	3	31.6266	7.098	EXPB
Zm00001d047089_P002	Z.mays	9	118067914	118069999	2086	190	900	4	1186	3	20.574	5.807	EXPB
Zm00001d047090_P002	Z.mays	9	118161559	118163554	1996	270	1341	4	655	3	29.1277	5.042	EXPB
Zm00001d047091_P001	Z.mays	9	118283556	118284905	1350	273	934	3	416	2	29.6867	9.515	EXPB
Zm00001d047093_P001	Z.mays	9	118315435	118316761	1327	264	1120	3	207	2	28.7468	8.391	EXPB
Zm00001d047094_P001	Z.mays	9	118434971	118436207	1237	279	913	4	324	3	30.0641	8.314	EXPB
Zm00001d047096_P001	Z.mays	9	118500651	118502119	1469	282	1253	3	216	2	30.5423	6.029	EXPB
Zm00001d047135_P016	Z.mays	9	119578066	119583754	5689	269	1095	5	4594	4	29.0947	7.973	EXPB
Zm00001d047142_P001	Z.mays	9	119868347	119871721	3375	269	3137	4	238	3	29.1387	7.973	EXPB
Zm00001d047146_P001	Z.mays	9	120060911	120062379	1469	269	1244	4	225	3	29.1127	7.973	EXPB
Zm00001d047147_P001	Z.mays	9	120085538	120087006	1469	269	1244	4	225	3	29.0846	7.973	EXPB
Zm00001d047353_P001	Z.mays	9	127329907	127330783	877	258	777	2	100	1	27.7656	8.277	EXPA
Zm00001d048344_P002	Z.mays	9	154803800	154805750	1951	274	1391	5	560	4	29.3416	8.995	EXLA
Zm00001d048384_P001	Z.mays	9	155293350	155294431	1082	269	1082	1	0	0	28.9614	7.354	EXPB
Zm00001d048418_P001	Z.mays	9	155936872	155938274	1403	254	1182	3	221	2	26.8683	7.821	EXPA
Seita.1G008200.1	S.italica	scaffold_1	615604	617063	1460	270	1214	3	246	2	28.4585	8.341	EXPA
Seita.1G008300.1	S.italica	scaffold_1	620852	622142	1291	270	1071	3	220	2	28.4915	8.63	EXPA
Seita.1G008500.1	S.italica	scaffold_1	634287	635386	1100	257	998	2	102	1	27.5104	8.828	EXPA
Seita.1G010000.1	S.italica	scaffold_1	770121	771264	1144	273	1042	2	102	1	29.3112	6.776	EXPA
Seita.1G010100.1	S.italica	scaffold_1	774125	775161	1037	238	842	3	195	2	25.1226	7.698	EXPA
Seita.1G248900.1	S.italica	scaffold_1	32498921	32503299	4379	272	1576	4	2803	3	28.2539	6.772	EXPB
Seita.1G260400.1	S.italica	scaffold_1	33428945	33431898	2954	262	786	4	2168	3	27.6713	5.53	EXPB
Seita.1G260500.1	S.italica	scaffold_1	33434234	33435763	1530	266	1040	4	490	3	27.8324	6.711	EXPB
Seita.1G260700.1	S.italica	scaffold_1	33456807	33458512	1706	299	1349	4	357	3	31.1213	8.167	EXPB
Seita.1G260800.1	S.italica	scaffold_1	33474025	33475919	1895	293	1537	4	358	3	30.5007	7.779	EXPB
Seita.1G318000.1	S.italica	scaffold_1	37884223	37885959	1737	290	1503	3	234	2	30.0056	8.482	EXPA
Seita.2G122700.1	S.italica	scaffold_2	13853748	13855343	1596	318	1354	3	242	2	33.2631	8.565	EXPB
Seita.2G122800.1	S.italica	scaffold_2	13868269	13869480	1212	318	954	3	258	2	33.3805	8.83	EXPB
Seita.2G311700.1	S.italica	scaffold_2	40226388	40229849	3462	278	1429	4	2033	3	29.3477	8.18	EXLA
Seita.2G318400.1	S.italica	scaffold_2	40763574	40764431	858	262	786	2	72	1	27.7495	8.429	EXPA
Seita.2G321900.1	S.italica	scaffold_2	41044306	41045825	1520	282	1018	5	502	4	30.3784	5.944	EXLB
Seita.3G204900.1	S.italica	scaffold_3	15769427	15771523	2097	249	1431	3	666	2	26.0701	7.546	EXPA
Seita.3G294900.1	S.italica	scaffold_3	31024119	31025486	1368	256	1158	3	210	2	27.6213	7.614	EXPA
Seita.4G006000.1	S.italica	scaffold_4	412545	413843	1299	267	1204	2	95	1	28.7184	6.695	EXPA
Seita.4G213300.1	S.italica	scaffold_4	33094799	33098139	3341	263	1615	3	1726	2	28.062	7.25	EXPA
Seita.4G282500.1	S.italica	scaffold_4	39694111	39695288	1178	264	1088	2	90	1	28.1829	8.63	EXPA
Seita.4G284800.1	S.italica	scaffold_4	39808360	39810522	2163	289	1880	3	283	2	31.1535	8.229	EXLA
Seita.5G044100.1	S.italica	scaffold_5	4022852	4024661	1810	245	1539	4	271	3	25.3294	7.257	EXPA
Seita.5G062500.1	S.italica	scaffold_5	5471875	5473444	1570	251	1482	2	88	1	26.4426	6.248	EXPA
Seita.5G062700.1	S.italica	scaffold_5	5491112	5492557	1446	254	1338	2	108	1	27.1997	8.207	EXPA
Seita.5G363100.1	S.italica	scaffold_5	40138467	40140463	1997	252	1450	3	547	2	26.2263	6.933	EXPA
Seita.6G040200.1	S.italica	scaffold_6	3052644	3053545	902	270	810	2	92	1	29.2436	7.299	EXPB
Seita.6G086200.1	S.italica	scaffold_6	7676201	7677104	904	263	789	2	115	1	28.1548	7.535	EXPA
Seita.6G086300.1	S.italica	scaffold_6	7687699	7688584	886	258	774	2	112	1	27.6151	5.377	EXPA
Seita.6G251700.1	S.italica	scaffold_6	35753525	35754370	846	282	846	1	0	0	30.0632	8.164	EXPA
Seita.7G029300.1	S.italica	scaffold_7	8014309	8015618	1310	260	1090	3	220	2	27.6291	7.358	EXPA
Seita.7G177400.1	S.italica	scaffold_7	25676576	25681771	5196	277	1759	4	3437	3	29.3337	7.643	EXPB
Seita.7G190600.1	S.italica	scaffold_7	26610942	26612565	1624	290	1341	4	283	3	30.0955	10.044	EXPB
Seita.7G190700.1	S.italica	scaffold_7	26614850	26616043	1194	265	880	4	314	3	27.1837	6.361	EXPB
Seita.7G190800.1	S.italica	scaffold_7	26617968	26619659	1692	297	1324	4	368	3	31.1934	9.064	EXPB
Seita.7G212500.1	S.italica	scaffold_7	28286015	28289147	3133	258	1197	3	1936	2	27.7258	7.587	EXPA
Seita.8G190900.1	S.italica	scaffold_8	33767201	33768781	1581	331	993	5	588	4	35.9267	5.319	EXPB
Seita.9G032400.1	S.italica	scaffold_9	1768037	1771504	3468	263	1496	3	1972	2	27.9958	8.42	EXPA
Seita.9G157100.2	S.italica	scaffold_9	10337609	10340657	3049	231	1399	5	1650	4	23.895	4.557	EXPB
Seita.9G157200.1	S.italica	scaffold_9	10341488	10345549	4062	309	1642	6	2420	5	32.4126	5.209	EXPB
Seita.9G241400.1	S.italica	scaffold_9	18877614	18878711	1098	255	991	2	107	1	26.543	7.541	EXPA
Seita.9G241500.1	S.italica	scaffold_9	18881845	18883243	1399	255	1172	3	227	2	27.1489	7.612	EXPA
Seita.9G241600.1	S.italica	scaffold_9	18884106	18885868	1763	253	1656	2	107	1	26.5799	6.955	EXPA
Seita.9G241700.1	S.italica	scaffold_9	18896541	18897881	1341	253	1233	2	108	1	26.4918	7.177	EXPA
Seita.9G241800.1	S.italica	scaffold_9	18901210	18902420	1211	250	1099	2	112	1	26.634	5.903	EXPA
Seita.9G241900.1	S.italica	scaffold_9	18905874	18906888	1015	203	736	3	279	2	20.9606	6.776	EXPA
Seita.9G242000.1	S.italica	scaffold_9	18910277	18911606	1330	253	1222	2	108	1	26.5232	7.686	EXPA
Seita.9G242100.1	S.italica	scaffold_9	18954185	18955368	1184	251	1082	2	102	1	26.2857	6.907	EXPA
Seita.9G242200.1	S.italica	scaffold_9	18957732	18958657	926	251	926	1	0	0	26.1574	7.012	EXPA
Seita.9G325900.1	S.italica	scaffold_9	37814885	37817363	2479	288	1568	4	911	3	31.5525	6.348	EXPB
Seita.9G326100.1	S.italica	scaffold_9	37830633	37832225	1593	266	1145	4	448	3	29.1329	5.818	EXPB
Seita.9G326300.1	S.italica	scaffold_9	37918711	37920426	1716	266	1176	4	540	3	28.9544	5.066	EXPB
Seita.9G326600.1	S.italica	scaffold_9	37937300	37938989	1690	266	1162	4	528	3	28.8304	5.061	EXPB
Seita.9G326700.1	S.italica	scaffold_9	37944898	37946748	1851	270	1300	3	551	2	29.6286	8.973	EXPB
Seita.9G326900.1	S.italica	scaffold_9	38010097	38011581	1485	266	1095	3	390	2	28.6116	8.109	EXPB
Seita.9G327000.1	S.italica	scaffold_9	38018923	38020539	1617	282	1271	4	346	3	30.835	8.456	EXPB
Seita.9G327100.1	S.italica	scaffold_9	38052985	38054536	1552	275	1230	3	322	2	29.9748	6.607	EXPB
Seita.9G332700.1	S.italica	scaffold_9	39120825	39122029	1205	268	979	3	226	2	28.6881	7.808	EXPB
Seita.9G334300.1	S.italica	scaffold_9	39257933	39258990	1058	272	816	3	242	2	29.0614	7.938	EXPB
Seita.9G339600.1	S.italica	scaffold_9	39990668	39993395	2728	270	2174	5	554	4	28.9027	7.854	EXLA
Seita.9G342900.1	S.italica	scaffold_9	40336519	40337809	1291	260	1221	2	70	1	28.048	8.246	EXPA
Seita.9G385300.1	S.italica	scaffold_9	44297960	44299744	1785	257	1674	2	111	1	26.7174	10.634	EXPA
Seita.9G535500.1	S.italica	scaffold_9	55893902	55895273	1372	252	1145	3	227	2	27.1108	6.675	EXPA
Seita.9G535700.1	S.italica	scaffold_9	55906037	55907349	1313	251	1109	3	204	2	26.9286	7.79	EXPA
Seita.9G535800.1	S.italica	scaffold_9	55908650	55910214	1565	260	1414	2	151	1	27.1398	7.418	EXPA
Seita.9G535900.1	S.italica	scaffold_9	55913408	55915164	1757	254	1651	2	106	1	27.2795	8.207	EXPA
Seita.9G551900.1	S.italica	scaffold_9	56980503	56982528	2026	275	1571	5	455	4	29.623	8.136	EXLA
Seita.9G575200.1	S.italica	scaffold_9	58509538	58510655	1118	269	1118	1	0	0	28.5717	6.11	EXPB
Seita.9G575500.1	S.italica	scaffold_9	58531473	58532548	1076	269	1076	1	0	0	28.5857	6.11	EXPB
Seita.9G575600.1	S.italica	scaffold_9	58536354	58537160	807	269	807	1	0	0	28.5717	6.11	EXPB
Seita.9G577300.1	S.italica	scaffold_9	58639085	58641039	1955	322	1516	3	439	2	34.1591	5.614	EXPB
Seita.9G577400.1	S.italica	scaffold_9	58645763	58646959	1197	271	1088	2	109	1	29.6875	8.008	EXPB
Pavir.1KG201400.1	P.virgatum	Chr01K	15748417	15749872	1456	272	1369	2	87	1	28.8525	7.528	EXPA
Pavir.1KG164900.1	P.virgatum	Chr01K	16001860	16003354	1495	259	1251	3	244	2	27.4884	8.792	EXPA
Pavir.1KG200300.1	P.virgatum	Chr01K	16017879	16018804	926	221	663	3	263	2	23.6042	7.914	EXPA
Pavir.1KG200200.1	P.virgatum	Chr01K	16023529	16024587	1059	273	819	3	240	2	28.9018	5.864	EXPA
Pavir.1KG200105.1	P.virgatum	Chr01K	16030687	16032180	1494	344	1298	3	196	2	36.8281	8.684	EXPA
Pavir.1KG200110.1	P.virgatum	Chr01K	16038234	16039709	1476	307	1367	2	109	1	32.6964	8.533	EXPA
Pavir.1KG200120.1	P.virgatum	Chr01K	16053060	16053908	849	194	686	3	163	2	21.643	8.76	EXPA
Pavir.1KG408500.1	P.virgatum	Chr01K	43370666	43375700	5035	267	1453	4	3582	3	27.7805	6.997	EXPB
Pavir.1KG223000.1	P.virgatum	Chr01K	44631063	44632728	1666	271	1150	4	516	3	28.0606	5.98	EXPB
Pavir.1KG429200.1	P.virgatum	Chr01K	44644700	44646532	1833	294	1456	4	377	3	30.714	8.217	EXPB
Pavir.1KG429205.1	P.virgatum	Chr01K	44662250	44664031	1782	293	1406	4	376	3	30.3355	7.772	EXPB
Pavir.1KG508513.1	P.virgatum	Chr01K	51169512	51171457	1946	361	1709	3	237	2	37.8169	10.436	EXPA
Pavir.1NG185600.1	P.virgatum	Chr01N	15791176	15792482	1307	269	1209	2	98	1	28.6934	7.528	EXPA
Pavir.1NG191500.1	P.virgatum	Chr01N	16045010	16045978	969	260	780	3	189	2	27.7317	8.991	EXPA
Pavir.1NG191600.1	P.virgatum	Chr01N	16050045	16051092	1048	265	795	3	253	2	27.9627	6.155	EXPA
Pavir.1NG191800.1	P.virgatum	Chr01N	16057135	16058462	1328	269	1113	3	215	2	28.3623	8.367	EXPA
Pavir.1NG367900.3	P.virgatum	Chr01N	52669135	52673628	4494	209	1316	5	3178	4	22.2191	8.565	EXPB
Pavir.1NG382800.1	P.virgatum	Chr01N	54085442	54087200	1759	271	1114	4	645	3	27.9614	6.088	EXPB
Pavir.1NG382900.3	P.virgatum	Chr01N	54101666	54111524	9859	334	1527	4	8332	3	35.7981	9.279	EXPB
Pavir.1NG383000.1	P.virgatum	Chr01N	54125213	54127004	1792	293	1400	4	392	3	30.3435	7.77	EXPB
Pavir.1NG420000.1	P.virgatum	Chr01N	61075337	61077113	1777	292	1567	3	210	2	30.298	9.773	EXPA
Pavir.2KG233100.1	P.virgatum	Chr02K	19597407	19598879	1473	313	1373	2	100	1	32.8497	8.59	EXPB
Pavir.2KG233300.1	P.virgatum	Chr02K	19608296	19609934	1639	324	1501	2	138	1	33.7566	8.766	EXPB
Pavir.2KG425900.1	P.virgatum	Chr02K	56064821	56067457	2637	278	1348	4	1289	3	29.568	7.896	EXLA
Pavir.2KG422126.1	P.virgatum	Chr02K	56665795	56666866	1072	266	980	2	92	1	28.029	8.286	EXPA
Pavir.2KG445900.1	P.virgatum	Chr02K	57030846	57032333	1488	257	982	5	506	4	27.5602	5.285	EXLB
Pavir.2NG282600.1	P.virgatum	Chr02N	18523368	18525337	1970	322	1741	3	229	2	33.6143	8.914	EXPB
Pavir.2NG272600.1	P.virgatum	Chr02N	18594563	18596050	1488	316	1397	2	91	1	33.1821	8.612	EXPB
Pavir.2NG482600.1	P.virgatum	Chr02N	57663314	57666327	3014	278	1531	4	1483	3	29.609	7.896	EXLA
Pavir.2NG482100.1	P.virgatum	Chr02N	58406277	58407415	1139	264	1007	2	132	1	27.8376	8.262	EXPA
Pavir.2NG499500.2	P.virgatum	Chr02N	58834386	58839127	4742	229	1315	6	3427	5	24.8518	5.847	EXLB
Pavir.3KG136335.1	P.virgatum	Chr03K	21880814	21884172	3359	249	1569	3	1790	2	25.8619	7.34	EXPA
Pavir.3KG399900.1	P.virgatum	Chr03K	42079032	42080336	1305	253	1074	3	231	2	27.3549	7.614	EXPA
Pavir.3NG079678.1	P.virgatum	Chr03N	22791298	22793520	2223	249	1514	3	709	2	25.8598	7.34	EXPA
Pavir.3NG159900.1	P.virgatum	Chr03N	42167904	42169402	1499	257	1268	3	231	2	27.7544	7.435	EXPA
Pavir.4KG008500.2	P.virgatum	Chr04K	533572	535058	1487	272	1487	1	0	0	29.0046	5.682	EXPA
Pavir.4KG313500.1	P.virgatum	Chr04K	39291807	39294802	2996	265	1270	3	1726	2	28.2232	6.779	EXPA
Pavir.4KG379303.1	P.virgatum	Chr04K	47087339	47089294	1956	299	1886	2	70	1	31.7548	7.863	EXPA
Pavir.4KG381503.1	P.virgatum	Chr04K	47291021	47293001	1981	294	1888	2	93	1	31.5832	8.455	EXLA
Pavir.4NG007400.1	P.virgatum	Chr04N	608329	609203	875	270	875	1	0	0	28.7845	5.176	EXPA
Pavir.4NG236600.1	P.virgatum	Chr04N	41458241	41462589	4349	262	1482	3	2867	2	27.9279	7.043	EXPA
Pavir.4NG327900.1	P.virgatum	Chr04N	49643185	49645018	1834	267	1758	2	76	1	28.348	8.37	EXPA
Pavir.4NG341500.2	P.virgatum	Chr04N	49789364	49790676	1313	291	1204	2	109	1	31.0725	7.46	EXLA
Pavir.5KG158600.1	P.virgatum	Chr05K	11671755	11672971	1217	257	1052	2	165	1	27.1228	9.537	EXPA
Pavir.5KG183600.1	P.virgatum	Chr05K	14115510	14117033	1524	245	1200	4	324	3	25.2731	7.327	EXPA
Pavir.5KG603814.2	P.virgatum	Chr05K	53076672	53078502	1831	252	1395	3	436	2	26.2934	6.668	EXPA
Pavir.5NG189567.1	P.virgatum	Chr05N	12699232	12701282	2051	252	887	3	1164	2	26.9766	9.517	EXPA
Pavir.5NG189729.1	P.virgatum	Chr05N	12719408	12720784	1377	252	1279	2	98	1	26.5976	6.968	EXPA
Pavir.5NG188800.1	P.virgatum	Chr05N	15108223	15109791	1569	246	1225	4	344	3	25.2961	7.098	EXPA
Pavir.5NG565300.1	P.virgatum	Chr05N	61960098	61961961	1864	252	1483	3	381	2	26.3404	6.669	EXPA
Pavir.6KG019100.1	P.virgatum	Chr06K	1967536	1968746	1211	260	1087	2	124	1	27.576	6.823	EXPA
Pavir.6KG019114.1	P.virgatum	Chr06K	1971401	1972458	1058	202	606	4	452	3	22.06	7.001	EXPA
Pavir.6KG413100.1	P.virgatum	Chr06K	48052649	48053654	1006	281	1006	1	0	0	29.5353	8.317	EXPA
Pavir.6NG015600.1	P.virgatum	Chr06N	2119675	2120586	912	258	774	2	138	1	27.6262	6.175	EXPA
Pavir.6NG362600.1	P.virgatum	Chr06N	52687027	52688136	1110	276	1110	1	0	0	28.8757	8.041	EXPA
Pavir.7KG024800.2	P.virgatum	Chr07K	18077474	18078825	1352	262	1105	3	247	2	27.8974	7.296	EXPA
Pavir.7KG259600.1	P.virgatum	Chr07K	40461261	40466104	4844	274	2154	4	2690	3	29.0344	7.503	EXPB
Pavir.7KG280100.1	P.virgatum	Chr07K	41941252	41942495	1244	181	877	4	367	3	18.7772	5.474	EXPB
Pavir.7KG280200.1	P.virgatum	Chr07K	41943922	41945160	1239	288	924	4	315	3	30.0424	9.304	EXPB
Pavir.7KG280300.2	P.virgatum	Chr07K	41950034	41951628	1595	212	1397	3	198	2	22.2033	5.361	EXPB
Pavir.7KG280400.1	P.virgatum	Chr07K	41953591	41954888	1298	197	1013	3	285	2	20.5685	8.603	EXPB
Pavir.7KG304900.1	P.virgatum	Chr07K	44772403	44775770	3368	258	1196	3	2172	2	27.6687	7.422	EXPA
Pavir.7NG337400.1	P.virgatum	Chr07N	38628733	38633237	4505	274	1852	4	2653	3	29.0295	7.649	EXPB
Pavir.7NG316400.1	P.virgatum	Chr07N	40232003	40233582	1580	267	1246	4	334	3	27.3128	6.358	EXPB
Pavir.7NG316500.1	P.virgatum	Chr07N	40237916	40239636	1721	299	1443	3	278	2	30.7317	8.627	EXPB
Pavir.7NG307800.1	P.virgatum	Chr07N	42954100	42957571	3472	258	1291	3	2181	2	27.6998	7.579	EXPA
Pavir.9KG386980.1	P.virgatum	Chr09K	2310927	2319402	8476	262	1606	3	6870	2	28.0449	9.075	EXPA
Pavir.9KG071800.2	P.virgatum	Chr09K	14197552	14201597	4046	301	1502	5	2544	4	31.5624	4.728	EXPB
Pavir.9KG071900.1	P.virgatum	Chr09K	14203434	14207079	3646	294	1671	7	1975	6	30.9647	4.382	EXPB
Pavir.9KG146385.1	P.virgatum	Chr09K	19216477	19218257	1781	329	1281	4	500	3	35.4615	5.96	EXPB
Pavir.9KG202100.1	P.virgatum	Chr09K	25055361	25056950	1590	257	1319	3	271	2	27.2019	7.446	EXPA
Pavir.9KG202200.1	P.virgatum	Chr09K	25057711	25059197	1487	252	1368	2	119	1	26.3935	6.953	EXPA
Pavir.9KG202970.1	P.virgatum	Chr09K	25121778	25122716	939	240	810	3	129	2	25.5158	7.246	EXPA
Pavir.9KG203200.1	P.virgatum	Chr09K	25126166	25127644	1479	256	1332	2	147	1	27.0576	4.768	EXPA
Pavir.9KG203000.1	P.virgatum	Chr09K	25129936	25130753	818	235	705	2	113	1	24.6169	5.695	EXPA
Pavir.9KG202600.1	P.virgatum	Chr09K	25148392	25149435	1044	212	897	2	147	1	22.5434	6.156	EXPA
Pavir.9KG202700.1	P.virgatum	Chr09K	25151485	25152302	818	235	705	2	113	1	24.5869	5.695	EXPA
Pavir.9KG202985.1	P.virgatum	Chr09K	25165267	25166396	1130	252	1038	2	92	1	26.637	6.331	EXPA
Pavir.9KG203270.1	P.virgatum	Chr09K	25169793	25171331	1539	256	1392	2	147	1	27.0566	5.033	EXPA
Pavir.9KG203300.1	P.virgatum	Chr09K	25173502	25174364	863	250	750	2	113	1	26.2288	6.19	EXPA
Pavir.9KG203500.1	P.virgatum	Chr09K	25188888	25189726	839	253	759	3	80	2	26.6622	6.353	EXPA
Pavir.9KG203800.1	P.virgatum	Chr09K	25229766	25231078	1313	245	1313	1	0	0	25.3244	6.721	EXPA
Pavir.9KG538639.1	P.virgatum	Chr09K	25550096	25551641	1546	251	1444	2	102	1	26.1257	7.358	EXPA
Pavir.9KG330000.1	P.virgatum	Chr09K	46244461	46247338	2878	287	1755	4	1123	3	31.3453	7.098	EXPB
Pavir.9KG330264.1	P.virgatum	Chr09K	46258476	46259673	1198	149	920	3	278	2	16.9461	6.918	EXPB
Pavir.9KG329600.1	P.virgatum	Chr09K	46278870	46280715	1846	268	1281	4	565	3	28.9435	5.323	EXPB
Pavir.9KG329500.1	P.virgatum	Chr09K	46287369	46289256	1888	271	1228	4	660	3	29.2549	5.323	EXPB
Pavir.9KG329300.1	P.virgatum	Chr09K	46295073	46296569	1497	274	1189	3	308	2	29.5174	7.629	EXPB
Pavir.9KG329100.1	P.virgatum	Chr09K	46317673	46319199	1527	270	1214	3	313	2	29.3744	9.48	EXPB
Pavir.9KG328700.1	P.virgatum	Chr09K	46332468	46333896	1429	275	1250	3	179	2	29.3866	8.444	EXPB
Pavir.9KG328600.1	P.virgatum	Chr09K	46352022	46353420	1399	289	1197	3	202	2	31.2726	8.663	EXPB
Pavir.9KG327100.2	P.virgatum	Chr09K	46369357	46371220	1864	324	1406	4	458	3	34.7722	7.067	EXPB
Pavir.9KG323400.1	P.virgatum	Chr09K	47270997	47271937	941	234	702	5	239	4	25.0038	7.697	EXPB
Pavir.9KG323300.1	P.virgatum	Chr09K	47272211	47273528	1318	265	1077	3	241	2	28.5314	6.541	EXPB
Pavir.9KG315800.1	P.virgatum	Chr09K	47723093	47724931	1839	269	1285	5	554	4	28.7247	8.028	EXLA
Pavir.9KG311900.1	P.virgatum	Chr09K	48284279	48285467	1189	260	1097	2	92	1	27.5435	8.925	EXPA
Pavir.9KG407200.1	P.virgatum	Chr09K	52862974	52864185	1212	260	1086	2	126	1	27.1379	10.914	EXPA
Pavir.9KG594800.1	P.virgatum	Chr09K	67053425	67054871	1447	251	1221	3	226	2	26.8534	7.979	EXPA
Pavir.9KG594700.1	P.virgatum	Chr09K	67056970	67058619	1650	259	1518	2	132	1	27.1436	7.303	EXPA
Pavir.9KG594300.2	P.virgatum	Chr09K	67070321	67072025	1705	211	1492	3	213	2	22.8925	7.92	EXPA
Pavir.9KG573300.1	P.virgatum	Chr09K	68788235	68790171	1937	272	1336	5	601	4	29.1326	8.154	EXLA
Pavir.9KG556600.1	P.virgatum	Chr09K	70712189	70713246	1058	268	1058	1	0	0	28.7582	7.149	EXPB
Pavir.9KG556701.1	P.virgatum	Chr09K	70721097	70722280	1184	268	1184	1	0	0	28.7582	7.149	EXPB
Pavir.9KG245900.1	P.virgatum	Chr09K	70798131	70799737	1607	335	1381	2	226	1	35.1202	5.609	EXPB
Pavir.9KG246000.1	P.virgatum	Chr09K	70805322	70806802	1481	266	1071	2	410	1	29.1569	7.817	EXPB
Pavir.9NG033800.1	P.virgatum	Chr09N	2345887	2349540	3654	262	1608	3	2046	2	28.0739	8.685	EXPA
Pavir.9NG096473.1	P.virgatum	Chr09N	7585348	7587876	2529	273	819	5	1710	4	28.6801	4.363	EXPB
Pavir.9NG185800.3	P.virgatum	Chr09N	15263386	15266475	3090	334	1349	6	1741	5	35.328	5.826	EXPB
Pavir.9NG469900.1	P.virgatum	Chr09N	21089184	21091260	2077	352	1570	4	507	3	38.1506	5.268	EXPB
Pavir.9NG338100.1	P.virgatum	Chr09N	27030388	27031892	1505	257	1305	3	200	2	26.9745	7.625	EXPA
Pavir.9NG338000.2	P.virgatum	Chr09N	27032680	27034187	1508	292	1382	2	126	1	30.4992	7.178	EXPA
Pavir.9NG323200.1	P.virgatum	Chr09N	27091307	27093436	2130	251	1984	2	146	1	26.587	5.011	EXPA
Pavir.9NG323300.1	P.virgatum	Chr09N	27117690	27118795	1106	250	995	2	111	1	26.2617	6.229	EXPA
Pavir.9NG323400.1	P.virgatum	Chr09N	27125160	27126597	1438	253	1316	2	122	1	26.509	7.676	EXPA
Pavir.9NG324300.1	P.virgatum	Chr09N	27174558	27175220	663	221	663	1	0	0	22.2321	7.781	EXPA
Pavir.9NG474700.1	P.virgatum	Chr09N	53422765	53425955	3191	289	1882	5	1309	4	31.5856	7.105	EXPB
Pavir.9NG475200.1	P.virgatum	Chr09N	53445457	53447319	1863	272	1397	4	466	3	29.5565	6.836	EXPB
Pavir.9NG475500.1	P.virgatum	Chr09N	53468412	53470462	2051	268	1460	4	591	3	28.9385	5.323	EXPB
Pavir.9NG475528.1	P.virgatum	Chr09N	53484326	53485098	773	149	447	2	326	1	16.7638	5.295	EXPB
Pavir.9NG475800.1	P.virgatum	Chr09N	53498025	53499481	1457	275	1171	3	286	2	29.6673	5.883	EXPB
Pavir.9NG475900.1	P.virgatum	Chr09N	53528530	53530280	1751	270	1459	3	292	2	29.4255	9.667	EXPB
Pavir.9NG476100.1	P.virgatum	Chr09N	53564121	53565690	1570	274	1166	3	404	2	29.2413	8.268	EXPB
Pavir.9NG476200.1	P.virgatum	Chr09N	53572902	53574192	1291	282	1092	3	199	2	30.4623	7.871	EXPB
Pavir.9NG476600.1	P.virgatum	Chr09N	53597764	53599481	1718	278	1248	4	470	3	30.4134	6.576	EXPB
Pavir.9NG485800.1	P.virgatum	Chr09N	54596060	54597457	1398	269	1182	3	216	2	28.8763	7.947	EXPB
Pavir.9NG483900.1	P.virgatum	Chr09N	55303267	55304584	1318	269	807	5	511	4	28.5555	7.852	EXLA
Pavir.9NG488500.1	P.virgatum	Chr09N	55843795	55848450	4656	256	1086	3	3570	2	27.3492	8.804	EXPA
Pavir.9NG742600.2	P.virgatum	Chr09N	78618416	78619670	1255	292	1062	3	193	2	31.3537	9.445	EXPA
Pavir.9NG742800.1	P.virgatum	Chr09N	78625850	78627247	1398	251	1190	3	208	2	26.6582	7.79	EXPA
Pavir.9NG742900.1	P.virgatum	Chr09N	78628678	78630676	1999	261	783	3	1216	2	27.2617	7.149	EXPA
Pavir.9NG743054.1	P.virgatum	Chr09N	78658725	78660363	1639	256	1442	3	197	2	27.4987	7.964	EXPA
Pavir.9NG754600.1	P.virgatum	Chr09N	80197572	80199492	1921	272	1399	5	522	4	29.1744	8.001	EXLA
Pavir.9NG832766.1	P.virgatum	Chr09N	82673014	82674219	1206	267	1206	1	0	0	28.5138	7.138	EXPB
Pavir.9NG832800.1	P.virgatum	Chr09N	82699058	82700231	1174	267	1174	1	0	0	28.5138	7.138	EXPB
Pavir.9NG836500.2	P.virgatum	Chr09N	82779917	82781718	1802	316	1292	2	510	1	33.8489	5.62	EXPB
Pavir.9NG836600.1	P.virgatum	Chr09N	82794247	82795731	1485	274	1183	2	302	1	30.0169	7.799	EXPB
Aqcoe1G110000.1	A.coerulea	Chr_01	5891505	5893354	1850	263	1168	3	682	2	28.3765	9.079	EXPA
Aqcoe1G125800.1	A.coerulea	Chr_01	6924679	6926033	1355	296	1205	2	150	1	32.6481	8.233	EXPA
Aqcoe1G269900.1	A.coerulea	Chr_01	18568567	18569711	1145	250	885	3	260	2	27.5235	9.24	EXPA
Aqcoe1G274100.1	A.coerulea	Chr_01	19094127	19096027	1901	262	1383	4	518	3	28.4445	8.202	EXPB
Aqcoe1G402700.1	A.coerulea	Chr_01	38580554	38582612	2059	249	1141	3	918	2	26.6178	6.388	EXPA
Aqcoe2G000400.1	A.coerulea	Chr_02	43967	46497	2531	295	885	6	1646	5	32.3703	8.973	EXPA
Aqcoe2G075300.1	A.coerulea	Chr_02	5393074	5394798	1725	254	1234	3	491	2	27.2036	6.421	EXPA
Aqcoe2G220000.1	A.coerulea	Chr_02	27615253	27616600	1348	262	1187	3	161	2	28.3502	8.665	EXPA
Aqcoe2G236500.1	A.coerulea	Chr_02	29522185	29523252	1068	258	858	3	210	2	28.0446	8.995	EXPA
Aqcoe2G236700.1	A.coerulea	Chr_02	29559268	29560474	1207	259	1001	3	206	2	28.1927	8.934	EXPA
Aqcoe3G083000.1	A.coerulea	Chr_03	5272286	5273773	1488	183	853	5	635	4	21.1054	10.875	EXPA
Aqcoe3G083300.1	A.coerulea	Chr_03	5307105	5309358	2254	200	1175	6	1079	5	22.6973	10.346	EXPA
Aqcoe3G253300.1	A.coerulea	Chr_03	30093092	30094589	1498	257	991	5	507	4	27.9777	4.884	EXLB
Aqcoe3G260400.1	A.coerulea	Chr_03	30724665	30726347	1683	249	1010	5	673	4	27.1869	5.29	EXLB
Aqcoe3G275700.1	A.coerulea	Chr_03	32218826	32221023	2198	265	1343	4	855	3	27.7081	5.187	EXPB
Aqcoe3G343800.1	A.coerulea	Chr_03	36830941	36833147	2207	250	1517	4	690	3	26.9374	9.063	EXPA
Aqcoe3G361800.1	A.coerulea	Chr_03	37889680	37890891	1212	275	825	2	387	1	30.0604	7.741	EXPA
Aqcoe3G421000.1	A.coerulea	Chr_03	41356567	41358492	1926	269	1305	2	621	1	29.1984	7.832	EXPA
Aqcoe5G239400.1	A.coerulea	Chr_05	16101107	16102322	1216	223	705	4	511	3	25.719	10.7	EXPA
Aqcoe5G422300.1	A.coerulea	Chr_05	40843035	40844343	1309	269	1021	3	288	2	29.4754	7.786	EXPA
Aqcoe6G195100.1	A.coerulea	Chr_06	12902520	12904335	1816	264	1255	5	561	4	28.816	7.416	EXLA
Aqcoe6G215000.1	A.coerulea	Chr_06	16836605	16838219	1615	257	1423	3	192	2	27.9478	8.718	EXPA
Aqcoe6G320100.1	A.coerulea	Chr_06	29524231	29526588	2358	255	1700	3	658	2	28.3373	7.656	EXPA
Aqcoe7G084400.1	A.coerulea	Chr_07	5071164	5072670	1507	275	1082	4	425	3	29.7858	7.091	EXPB
Aqcoe7G366800.1	A.coerulea	Chr_07	38595334	38596626	1293	257	1052	2	241	1	28.5057	7.587	EXPA
Aqcoe0082s0002.1	A.coerulea	scaffold_82	3717	6134	2418	255	1779	3	639	2	28.3353	7.795	EXPA
KMS96014	B.vulgaris	0087.scaffold00294	16646	20764	4119	207	987	2	3132	1	22.9683	8.235	EXPA
KMS95742	B.vulgaris	0139.scaffold00419	276385	279060	2676	258	1332	3	1344	2	27.9338	8.389	EXPA
KMT18338	B.vulgaris	2	1686076	1689959	3884	258	1149	3	2735	2	27.9688	9.557	EXPA
KMT16769	B.vulgaris	2	37952067	37955173	3107	253	1276	3	1831	2	27.0582	7.444	EXPA
KMT16770	B.vulgaris	2	37959707	37962094	2388	249	1121	3	1267	2	26.8031	6.418	EXPA
KMT16771	B.vulgaris	2	37966657	37968882	2226	253	1225	3	1001	2	27.0225	8.184	EXPA
KMT13336	B.vulgaris	4	20709219	20713727	4509	267	1271	2	3238	1	28.6777	7.488	EXPA
KMT12197	B.vulgaris	5	4795909	4798093	2185	253	993	3	1192	2	27.9097	9.431	EXPA
KMT11820	B.vulgaris	5	10935881	10941121	5241	253	1163	4	4078	3	28.1915	6.06	EXLB
KMT11821	B.vulgaris	5	10946353	10949746	3394	241	982	4	2412	3	26.8946	5.412	EXLB
KMT11249	B.vulgaris	5	25885681	25891646	5966	253	1241	3	4725	2	27.373	8.821	EXPA
KMT10721	B.vulgaris	5	40876601	40879371	2771	245	978	2	1793	1	26.4231	5.476	EXPA
KMT10797	B.vulgaris	5	42399835	42403678	3844	251	1313	3	2531	2	26.7462	8.339	EXPA
KMT08969	B.vulgaris	6	12273568	12282052	8485	254	988	2	7497	1	27.8696	5.228	EXPA
KMT07031	B.vulgaris	6	58651086	58654540	3455	259	1423	3	2032	2	27.59	8.848	EXPA
KMT05234	B.vulgaris	7	41280452	41284417	3966	249	1396	3	2570	2	27.1428	9.458	EXPA
KMT02914	B.vulgaris	8	34059563	34061167	1605	257	1187	3	418	2	28.056	9.194	EXPA
KMT02228	B.vulgaris	9	10688362	10694225	5864	271	1679	4	4185	3	29.3354	7.51	EXPB
KMT01753	B.vulgaris	9	29861578	29866642	5065	261	1007	5	4058	4	28.5848	7.345	EXLA
KMT01279	B.vulgaris	9	31804475	31814354	9880	261	955	5	8925	4	28.4294	7.473	EXLA
KMT01280	B.vulgaris	9	31827346	31829954	2609	260	1013	5	1596	4	28.1634	7.982	EXLA
KMT01281	B.vulgaris	9	31840288	31844074	3787	260	1074	5	2713	4	28.6805	6.706	EXLA
KMT01282	B.vulgaris	9	31854670	31858664	3995	251	1048	5	2947	4	27.1714	8.44	EXLA
KMT01283	B.vulgaris	9	31877382	31880834	3453	256	898	5	2555	4	28.0542	7.693	EXLA
KMT01284	B.vulgaris	9	31889704	31892824	3121	257	1047	5	2074	4	28.564	8.526	EXLA
KMT01594	B.vulgaris	9	36204454	36207118	2665	264	1182	3	1483	2	29.1076	5.006	EXPA
KMT00020	B.vulgaris	Bvchr1_un.sca002	2371613	2375027	3415	272	1002	4	2413	3	29.3218	5.093	EXPB
KMS97969	B.vulgaris	Bvchr4_un.sca026	226213	228855	2643	256	1093	3	1550	2	28.6608	10.553	EXPA
KMS97494	B.vulgaris	Bvchr5_un.sca024	309533	311119	1587	256	956	5	631	4	27.7226	4.36	EXLB
KMS97202	B.vulgaris	Bvchr7_un.sca003	77106	78571	1466	250	892	2	574	1	27.8282	7.958	EXPA
KMS97062	B.vulgaris	Bvchr7_un.sca007	621365	622149	785	179	677	2	108	1	19.9238	8.27	EXPA
PSS35959	A.chinensis	LG1	6226536	6228298	1763	256	848	4	915	3	26.4386	6.166	EXPB
PSS36224	A.chinensis	LG1	11954242	11956463	2222	247	1199	3	1023	2	26.2847	7.622	EXPA
PSS36624	A.chinensis	LG1	17074005	17081637	7633	271	1141	2	6492	1	29.2512	7.25	EXPA
PSS19850	A.chinensis	LG10	18084637	18086091	1455	255	1107	3	348	2	27.4381	8.066	EXPA
PSS17971	A.chinensis	LG11	13322129	13323767	1639	255	1134	3	505	2	27.4481	7.589	EXPA
PSS16327	A.chinensis	LG12	16902553	16907677	5125	266	1289	4	3836	3	28.6147	7.658	EXPB
PSS13517	A.chinensis	LG13	1759193	1761517	2325	243	1390	3	935	2	26.1745	8.94	EXPA
PSS11467	A.chinensis	LG14	5201966	5204769	2804	278	1088	3	1716	2	29.9951	8.273	EXPA
PSS11581	A.chinensis	LG14	6790053	6791484	1432	250	1012	4	420	3	27.4483	7.081	EXLB
PSS12135	A.chinensis	LG14	17534831	17542653	7823	258	1009	6	6814	5	28.0651	7.435	EXLA
PSS09665	A.chinensis	LG15	5318078	5319891	1814	256	1081	5	733	4	28.0354	4.961	EXLB
PSS07927	A.chinensis	LG16	7886166	7888572	2407	247	1171	3	1236	2	26.3217	8.332	EXPA
PSS07967	A.chinensis	LG16	8474144	8477295	3152	257	926	2	2226	1	28.3434	7.433	EXPA
PSS08250	A.chinensis	LG16	16361497	16363643	2147	259	1004	5	1143	4	28.3135	7.277	EXLA
PSS05604	A.chinensis	LG17	602421	604569	2149	254	995	3	1154	2	27.9028	8.198	EXPA
PSS05731	A.chinensis	LG17	2290346	2295599	5254	266	1257	4	3997	3	28.8139	7.583	EXPB
PSS04116	A.chinensis	LG18	3646605	3649084	2480	268	1014	3	1466	2	29.1551	8.041	EXPA
PSS34414	A.chinensis	LG2	1536299	1537880	1582	247	1160	3	422	2	26.4706	6.77	EXPA
PSS34530	A.chinensis	LG2	2649535	2652566	3032	258	976	3	2056	2	27.9367	8.702	EXPA
PSR98284	A.chinensis	LG22	10512812	10516152	3341	259	1547	3	1794	2	28.128	8.85	EXPA
PSR95105	A.chinensis	LG23	4508278	4509873	1596	259	985	3	611	2	28.0242	9.262	EXPA
PSR95324	A.chinensis	LG23	8857908	8862510	4603	265	1299	4	3304	3	28.4484	7.301	EXPB
PSR95797	A.chinensis	LG23	14854039	14856556	2518	248	1789	3	729	2	26.4856	7.264	EXPA
PSR96639	A.chinensis	LG23	24128694	24132540	3847	249	899	3	2948	2	26.6839	7.788	EXPA
PSR93256	A.chinensis	LG24	13274847	13276791	1945	251	1239	3	706	2	26.7769	6.418	EXPA
PSR93257	A.chinensis	LG24	13283124	13284894	1771	251	1248	3	523	2	26.7548	6.77	EXPA
PSR93478	A.chinensis	LG24	15559598	15560974	1377	250	969	4	408	3	27.3171	7.083	EXLB
PSR93487	A.chinensis	LG24	15677403	15678783	1381	250	973	4	408	3	27.5163	7.149	EXLB
PSR93516	A.chinensis	LG24	16219093	16223319	4227	254	1036	5	3191	4	27.84	4.57	EXLB
PSR91666	A.chinensis	LG25	16216045	16217474	1430	256	1024	5	406	4	27.9241	4.646	EXLB
PSR90076	A.chinensis	LG26	17646136	17649070	2935	259	1445	3	1490	2	27.9167	8.403	EXPA
PSR87688	A.chinensis	LG27	2831633	2834450	2818	240	1351	3	1467	2	25.5676	7.548	EXPA
PSR88442	A.chinensis	LG27	20595760	20598833	3074	210	1977	4	1097	3	22.3679	10.068	EXPA
PSR86233	A.chinensis	LG28	6491449	6495101	3653	253	1128	3	2525	2	27.2985	6.852	EXPA
PSR86714	A.chinensis	LG28	12869045	12871525	2481	259	1220	3	1261	2	27.8216	8.634	EXPA
PSR85025	A.chinensis	LG29	8614066	8616802	2737	248	1502	3	1235	2	26.5708	8.94	EXPA
PSS32488	A.chinensis	LG3	2233418	2235425	2008	249	1183	3	825	2	26.6268	6.768	EXPA
PSS32577	A.chinensis	LG3	3040562	3043956	3395	258	1054	3	2341	2	27.7015	8.859	EXPA
PSS32746	A.chinensis	LG3	4966847	4968009	1163	252	946	3	217	2	27.3267	7.909	EXPA
PSS28749	A.chinensis	LG6	3477527	3479487	1961	250	1351	3	610	2	26.4436	7.942	EXPA
PSS28961	A.chinensis	LG6	7680496	7681513	1018	236	779	3	239	2	26.0886	7.142	EXPA
PSS26372	A.chinensis	LG7	5106278	5108744	2467	269	1158	4	1309	3	28.3289	4.717	EXPB
PSS23633	A.chinensis	LG8	2344840	2348427	3588	281	1934	3	1654	2	31.0654	8.594	EXPA
PSS21087	A.chinensis	LG9	4390732	4392665	1934	213	699	3	1235	2	22.7253	5.874	EXPA
PSS21438	A.chinensis	LG9	10733643	10737956	4314	271	1045	2	3269	1	29.4337	7.515	EXPA
PSS21798	A.chinensis	LG9	16001044	16002988	1945	259	1361	5	584	4	28.2824	7.68	EXLA
PSS21828	A.chinensis	LG9	16365528	16366904	1377	255	1123	3	254	2	27.5823	6.984	EXPA
Migut.A00275.1	M.guttatus	scaffold_1	1355963	1357236	1274	257	771	5	503	4	28.0703	4.811	EXLB
Migut.J00050.1	M.guttatus	scaffold_10	228380	229588	1209	255	968	3	241	2	27.3659	8.358	EXPA
Migut.J00325.1	M.guttatus	scaffold_10	1465847	1468009	2163	263	1329	3	834	2	28.3394	8.731	EXPA
Migut.J00459.1	M.guttatus	scaffold_10	2191525	2192566	1042	265	795	3	247	2	28.2442	7.42	EXPA
Migut.L01275.1	M.guttatus	scaffold_12	22698091	22699838	1748	249	1257	4	491	3	26.5479	9.971	EXPA
Migut.L01949.1	M.guttatus	scaffold_12	26204644	26206209	1566	263	1129	3	437	2	27.7765	8.663	EXPA
Migut.M00818.1	M.guttatus	scaffold_13	15436222	15438257	2036	259	922	3	1114	2	28.5515	10.154	EXPA
Migut.N03182.1	M.guttatus	scaffold_14	25309744	25311696	1953	260	1244	3	709	2	27.8577	8.041	EXPA
Migut.B00030.1	M.guttatus	scaffold_2	152814	154832	2019	273	1216	5	803	4	29.838	7.261	EXLA
Migut.B00829.1	M.guttatus	scaffold_2	4915784	4916932	1149	265	1149	1	0	0	28.4374	7.235	EXPA
Migut.B01585.1	M.guttatus	scaffold_2	17336943	17338871	1929	270	1054	4	875	3	28.4974	7.642	EXPB
Migut.B01586.1	M.guttatus	scaffold_2	17339528	17340684	1157	271	813	4	344	3	29.3313	8.262	EXPB
Migut.C00888.1	M.guttatus	scaffold_3	16172874	16174233	1360	258	1157	3	203	2	27.6784	8.229	EXPA
Migut.D00821.1	M.guttatus	scaffold_4	3981054	3982386	1333	254	1103	3	230	2	27.4087	6.501	EXPA
Migut.D02087.1	M.guttatus	scaffold_4	17917106	17919668	2563	261	1087	3	1476	2	27.9899	8.982	EXPA
Migut.E00081.1	M.guttatus	scaffold_5	402717	404421	1705	247	1242	3	463	2	26.2205	8.376	EXPA
Migut.E00829.1	M.guttatus	scaffold_5	6550521	6552114	1594	261	922	4	672	3	28.884	6.233	EXLB
Migut.E01021.1	M.guttatus	scaffold_5	12468534	12470485	1952	266	798	3	1154	2	28.1129	8.158	EXPA
Migut.E01272.1	M.guttatus	scaffold_5	15994472	15996580	2109	265	917	3	1192	2	28.0398	8.158	EXPA
Migut.F00505.1	M.guttatus	scaffold_6	2390018	2391798	1781	279	1182	4	599	3	29.88	7.186	EXPB
Migut.F00603.1	M.guttatus	scaffold_6	2811369	2812592	1224	250	1016	3	208	2	26.5025	6.768	EXPA
Migut.F01249.1	M.guttatus	scaffold_6	6586050	6588097	2048	262	845	4	1203	3	28.1128	8.892	EXPA
Migut.F01487.1	M.guttatus	scaffold_6	13304876	13306711	1836	261	783	4	1053	3	27.8245	7.426	EXPB
Migut.F01489.1	M.guttatus	scaffold_6	13543695	13545648	1954	261	1168	4	786	3	27.7333	7.281	EXPB
Migut.F01689.1	M.guttatus	scaffold_6	16703647	16704919	1273	258	774	4	499	3	27.4319	6.64	EXPB
Migut.F01690.1	M.guttatus	scaffold_6	16706971	16708226	1256	264	792	4	464	3	27.5157	5.926	EXPB
Migut.F01691.1	M.guttatus	scaffold_6	16719717	16721351	1635	270	810	4	825	3	28.9166	6.271	EXPB
Migut.F01692.1	M.guttatus	scaffold_6	16722785	16724702	1918	272	816	4	1102	3	28.7704	6.166	EXPB
Migut.F01693.1	M.guttatus	scaffold_6	16742121	16743523	1403	264	792	4	611	3	27.5939	6.765	EXPB
Migut.F01694.1	M.guttatus	scaffold_6	16748875	16750522	1648	269	807	4	841	3	28.8294	6.275	EXPB
Migut.F01696.1	M.guttatus	scaffold_6	16772887	16774103	1217	260	780	4	437	3	27.6591	6.068	EXPB
Migut.H00934.1	M.guttatus	scaffold_8	6901702	6904480	2779	226	1049	4	1730	3	24.5346	9.141	EXPA
Migut.H01074.1	M.guttatus	scaffold_8	8998099	9002408	4310	252	1300	3	3010	2	27.185	7.142	EXPB
Migut.I00191.1	M.guttatus	scaffold_9	2159541	2161178	1638	253	985	3	653	2	27.0352	5.945	EXPA
Migut.I00321.1	M.guttatus	scaffold_9	4705892	4707307	1416	260	780	2	636	1	28.7197	7.354	EXPA
PHT92524	C.annuum	1	7525849	7527482	1634	265	798	3	836	2	29.2556	8.436	EXPA
PHT92821	C.annuum	1	14209183	14212464	3282	250	753	4	2529	3	27.6275	6.034	EXLB
PHT92822	C.annuum	1	14216161	14218450	2290	278	837	4	1453	3	31.1987	7.42	EXLB
PHT92844	C.annuum	1	15490744	15493001	2258	251	756	4	1502	3	28.1244	7.98	EXLB
PHT92845-1	C.annuum	1	15504971	15512217	7247	229	690	4	6557	3	25.1877	6.721	EXLB
PHT92846	C.annuum	1	15513196	15515831	2636	252	759	4	1877	3	28.0319	5.195	EXLB
PHT92881	C.annuum	1	16618790	16620143	1354	239	720	5	634	4	25.953	4.752	EXLB
PHT93277	C.annuum	1	42241595	42242825	1231	214	645	2	586	1	23.7364	8.729	EXPA
PHT94051	C.annuum	1	104412536	104414750	2215	198	597	2	1618	1	21.5943	8.825	EXPA
PHT95419	C.annuum	1	254022426	254023743	1318	275	828	4	490	3	29.0127	5.836	EXPB
PHT95421	C.annuum	1	254094211	254104161	9951	220	663	6	9288	5	24.1781	7.026	EXPB
PHT96123	C.annuum	1	307074210	307077853	3644	355	1068	4	2576	3	38.6382	8.392	EXPA
PHT96155	C.annuum	1	308078200	308083223	5024	252	759	5	4265	4	27.689	4.558	EXLB
PHT69787	C.annuum	10	11167736	11173602	5867	259	780	4	5087	3	28.0403	8.894	EXPB
PHT70526	C.annuum	10	173805903	173809155	3253	258	777	3	2476	2	27.9759	8.817	EXPA
PHT70854	C.annuum	10	204081662	204083494	1833	258	777	3	1056	2	28.2172	8.228	EXPA
PHT67787	C.annuum	11	23204134	23206083	1950	260	783	4	1167	3	27.8093	8.048	EXPA
PHT66576	C.annuum	12	235861670	235864089	2420	257	774	3	1646	2	27.477	8.171	EXPA
PHT90163	C.annuum	2	134494004	134494618	615	146	441	2	174	1	15.7768	7.069	EXPB
PHT90779	C.annuum	2	148348151	148351178	3028	298	897	2	2131	1	32.8148	9.332	EXPA
PHT90835	C.annuum	2	149155101	149163576	8476	261	786	2	7690	1	28.358	7.678	EXPA
PHT91887	C.annuum	2	166481514	166482869	1356	239	720	3	636	2	25.8292	9.257	EXPA
PHT88261	C.annuum	3	270417872	270419217	1346	213	642	2	704	1	23.663	6.787	EXPA
PHT88345	C.annuum	3	271795814	271797751	1938	249	750	3	1188	2	26.6021	7.31	EXPA
PHT82939	C.annuum	4	9753557	9760913	7357	335	1008	3	6349	2	36.3888	6.616	EXPA
PHT84982	C.annuum	4	238314183	238316946	2764	256	771	3	1993	2	27.6483	7.759	EXPA
PHT82081	C.annuum	5	220390644	220395039	4396	258	777	3	3619	2	27.4729	7.605	EXPA
PHT82106	C.annuum	5	221649711	221651797	2087	264	795	4	1292	3	28.6763	6.369	EXPB
PHT78130	C.annuum	6	29697004	29700458	3455	257	774	3	2681	2	28.1613	8.823	EXPA
PHT78424	C.annuum	6	109670765	109673622	2858	258	777	3	2081	2	28.023	5.03	EXPA
PHT78925	C.annuum	6	194385282	194395732	10451	249	750	4	9701	3	27.5604	6.015	EXLB
PHT78926	C.annuum	6	194457515	194461225	3711	250	753	4	2958	3	27.5674	6.788	EXLB
PHT80212	C.annuum	6	237199743	237201884	2142	259	780	3	1362	2	28.038	8.781	EXPA
PHT76638	C.annuum	7	223869677	223876059	6383	269	810	4	5573	3	29.2653	7.885	EXPB
PHT77121	C.annuum	7	242148136	242150615	2480	257	774	3	1706	2	28.8931	9.976	EXPA
PHT72155	C.annuum	9	31656418	31660443	4026	259	780	3	3246	2	28.2163	8.33	EXPA
PHT62834	C.annuum	PGAv.1.6.scaffold1125	483268	484952	1685	257	774	4	911	3	27.1668	6.924	EXPB
PHT62596	C.annuum	PGAv.1.6.scaffold1235	497293	498931	1639	261	786	5	853	4	28.2352	7.166	EXLA
PGSC0003DMP400011588	S.tuberosum	ST4.03ch01	41973691	41975955	2265	242	726	3	1539	2	25.9635	8.77	EXPA
PGSC0003DMP400045146	S.tuberosum	ST4.03ch01	70112753	70114333	1581	272	816	4	765	3	28.6613	6.962	EXPB
PGSC0003DMP400032465	S.tuberosum	ST4.03ch01	87935935	87937337	1403	261	783	5	620	4	28.2463	7.334	EXLA
PGSC0003DMP400029232	S.tuberosum	ST4.03ch02	36875753	36879047	3295	268	804	2	2491	1	28.9617	7.501	EXPA
PGSC0003DMP400002572	S.tuberosum	ST4.03ch02	46128596	46130200	1605	240	720	3	885	2	25.5429	8.898	EXPA
PGSC0003DMP400041627	S.tuberosum	ST4.03ch03	2723057	2725494	2438	275	825	2	1613	1	29.7058	7.426	EXPA
PGSC0003DMP400032846	S.tuberosum	ST4.03ch03	38408070	38408908	839	195	585	3	254	2	20.7467	7.757	EXPB
PGSC0003DMP400042661-1	S.tuberosum	ST4.03ch03	55320358	55321199	841	240	723	2	118	1	26.7496	7.645	EXPA
PGSC0003DMP400042661-2	S.tuberosum	ST4.03ch03	55323358	55324761	1403	259	780	2	623	1	28.4687	7.938	EXPA
PGSC0003DMP400042662-1	S.tuberosum	ST4.03ch03	55333818	55335516	1698	249	750	3	948	2	28.1266	8.032	EXPA
PGSC0003DMP400042662-2	S.tuberosum	ST4.03ch03	55336925	55338861	1937	246	741	3	1196	2	27.3221	7.081	EXPA
PGSC0003DMP400033904	S.tuberosum	ST4.03ch03	55854971	55856425	1455	208	624	3	831	2	22.1872	7.938	EXPA
PGSC0003DMP400017571	S.tuberosum	ST4.03ch04	71156323	71158638	2316	258	774	3	1542	2	27.6794	7.925	EXPA
PGSC0003DMP400032108	S.tuberosum	ST4.03ch05	4628414	4630087	1674	250	750	3	924	2	26.5688	8.242	EXPA
PGSC0003DMP400020661	S.tuberosum	ST4.03ch05	47483572	47486093	2522	209	627	3	1895	2	22.2589	8.076	EXPA
PGSC0003DMP400007815	S.tuberosum	ST4.03ch06	4847448	4850330	2883	258	774	3	2109	2	28.0571	8.616	EXPA
PGSC0003DMP400041197	S.tuberosum	ST4.03ch06	24929840	24930718	879	262	786	2	93	1	28.5607	8.867	EXPA
PGSC0003DMP400029123	S.tuberosum	ST4.03ch06	33814151	33815519	1369	248	744	3	625	2	26.4585	6.748	EXPA
PGSC0003DMP400046206	S.tuberosum	ST4.03ch06	44271332	44273950	2619	226	678	4	1941	3	24.7201	7.288	EXLB
PGSC0003DMP400052934	S.tuberosum	ST4.03ch06	56688304	56689895	1592	261	783	3	809	2	28.2812	8.431	EXPA
PGSC0003DMP400066761	S.tuberosum	ST4.03ch07	45374172	45376410	2239	251	753	4	1486	3	26.8682	6.46	EXPB
PGSC0003DMP400031910	S.tuberosum	ST4.03ch07	48987656	48991493	3838	268	804	4	3034	3	28.9519	7.695	EXPB
PGSC0003DMP400021965-1	S.tuberosum	ST4.03ch07	53270757	53273036	2280	256	771	3	1509	2	28.7238	9.337	EXPA
PGSC0003DMP400022107	S.tuberosum	ST4.03ch08	142611	144260	1650	209	627	2	1023	1	22.2954	8.341	EXPA
PGSC0003DMP400035606	S.tuberosum	ST4.03ch08	1155092	1159185	4094	254	762	5	3332	4	27.7631	4.76	EXLB
PGSC0003DMP400003309	S.tuberosum	ST4.03ch08	50183182	50184530	1349	256	768	5	581	4	27.9052	4.566	EXLB
PGSC0003DMP400045512	S.tuberosum	ST4.03ch08	51058022	51060862	2841	254	762	4	2079	3	28.2451	5.676	EXLB
PGSC0003DMP400045513	S.tuberosum	ST4.03ch08	51064995	51067112	2118	247	741	4	1377	3	26.8336	6.691	EXLB
PGSC0003DMP400045515	S.tuberosum	ST4.03ch08	51069637	51071280	1644	252	756	4	888	3	27.9741	7.442	EXLB
PGSC0003DMP400039412	S.tuberosum	ST4.03ch08	53742165	53743709	1545	246	738	3	807	2	26.7646	8.46	EXPA
PGSC0003DMP400003397	S.tuberosum	ST4.03ch09	16289831	16291516	1686	257	771	3	915	2	28.0489	8.768	EXPA
PGSC0003DMP400037598	S.tuberosum	ST4.03ch10	3954410	3956784	2375	263	789	4	1586	3	28.6361	9.266	EXPB
PGSC0003DMP400051072	S.tuberosum	ST4.03ch12	57168862	57171926	3065	258	774	3	2291	2	27.548	8.037	EXPA
Solyc01g010890.3.1	S.lycopersicum	SL3.0ch01	6284903	6290113	5211	242	1312	4	3899	3	25.9645	8.77	EXPA
Solyc01g090810.4.1	S.lycopersicum	SL3.0ch01	84396605	84398223	1619	276	828	4	791	3	29.0376	6.342	EXPB
Solyc01g090820.2.1	S.lycopersicum	SL3.0ch01	84401907	84403070	1164	258	774	4	390	3	27.1319	7.86	EXPB
Solyc01g112000.3.1	S.lycopersicum	SL3.0ch01	98049264	98050897	1634	262	1041	5	593	4	28.3112	6.982	EXLA
Solyc02g081210.3.1	S.lycopersicum	SL3.0ch02	45815109	45818193	3085	265	1474	2	1611	1	28.6845	7.501	EXPA
Solyc02g088100.3.1	S.lycopersicum	SL3.0ch02	50926769	50928715	1947	240	1664	4	283	3	25.606	8.894	EXPA
Solyc03g031840.3.1	S.lycopersicum	SL3.0ch03	4336722	4339453	2732	286	1116	2	1616	1	30.9504	7.867	EXPA
Solyc03g093390.3.1	S.lycopersicum	SL3.0ch03	56083431	56084266	836	243	729	3	107	2	26.4083	8.394	EXPB
Solyc03g115270.2.1	S.lycopersicum	SL3.0ch03	66545384	66546043	660	192	576	3	84	2	21.3734	8.25	EXPA
Solyc03g115300.2.1	S.lycopersicum	SL3.0ch03	66554617	66556378	1762	260	897	2	865	1	28.6096	7.061	EXPA
Solyc03g115310.1.1	S.lycopersicum	SL3.0ch03	66557599	66558492	894	260	780	2	114	1	28.9111	7.222	EXPA
Solyc03g115320.2.1	S.lycopersicum	SL3.0ch03	66558990	66560642	1653	246	738	3	915	2	26.6934	8.202	EXPA
Solyc03g115340.2.1	S.lycopersicum	SL3.0ch03	66566702	66567292	591	165	495	3	96	2	18.0309	8.834	EXPA
Solyc03g115350.2.1	S.lycopersicum	SL3.0ch03	66569517	66570023	507	169	507	1	0	0	19.174	8.48	EXPA
Solyc03g115890.3.1	S.lycopersicum	SL3.0ch03	66971756	66973347	1592	251	869	3	723	2	26.8214	7.457	EXPA
Solyc04g081870.3.1	S.lycopersicum	SL3.0ch04	65820837	65824366	3530	258	2056	3	1474	2	27.7285	8.25	EXPA
Solyc05g007830.3.1	S.lycopersicum	SL3.0ch05	2280714	2283011	2298	250	925	4	1373	3	26.5808	8.017	EXPA
Solyc05g052245.1.1	S.lycopersicum	SL3.0ch05	63367671	63370425	2755	259	904	3	1851	2	27.6719	7.429	EXPA
Solyc05g052250.3.1	S.lycopersicum	SL3.0ch05	63367671	63370550	2880	259	1029	3	1851	2	27.6719	7.429	EXPA
Solyc05g052330.2.1	S.lycopersicum	SL3.0ch05	63442557	63444576	2020	278	834	6	1186	5	31.1813	5.017	EXPB
Solyc06g005560.3.1	S.lycopersicum	SL3.0ch06	586970	595641	8672	265	6662	3	2010	2	29.0074	9.163	EXPA
Solyc06g049050.3.1	S.lycopersicum	SL3.0ch06	32415687	32417447	1761	248	1188	3	573	2	26.4706	7.253	EXPA
Solyc06g051800.3.1	S.lycopersicum	SL3.0ch06	35568630	35570316	1687	262	1345	2	342	1	28.6869	8.724	EXPA
Solyc06g060970.2.1	S.lycopersicum	SL3.0ch06	39060658	39067903	7246	249	6163	4	1083	3	27.1548	5.734	EXLB
Solyc06g076220.3.1	S.lycopersicum	SL3.0ch06	47501964	47504119	2156	261	1388	3	768	2	28.3112	8.634	EXPA
Solyc07g049540.2.1	S.lycopersicum	SL3.0ch07	59964701	59966585	1885	258	889	4	996	3	27.7082	5.625	EXPB
Solyc07g054170.3.1	S.lycopersicum	SL3.0ch07	62655866	62659897	4032	268	1957	4	2075	3	28.986	7.876	EXPB
Solyc07g063210.3.1	S.lycopersicum	SL3.0ch07	65872145	65874093	1949	258	830	3	1119	2	28.822	9.949	EXPA
Solyc08g077330.3.1	S.lycopersicum	SL3.0ch08	61343975	61345673	1699	256	1168	5	531	4	27.8651	4.547	EXLB
Solyc08g077900.3.1	S.lycopersicum	SL3.0ch08	61925910	61929099	3190	254	1079	4	2111	3	28.2341	5.841	EXLB
Solyc08g077910.3.1	S.lycopersicum	SL3.0ch08	61933436	61936837	3402	252	2159	4	1243	3	27.9651	7.6	EXLB
Solyc08g080060.3.1	S.lycopersicum	SL3.0ch08	63517656	63519058	1403	253	759	3	644	2	27.4564	8.72	EXPA
Solyc09g018020.3.1	S.lycopersicum	SL3.0ch09	12635538	12637714	2177	256	1339	3	838	2	27.9828	8.768	EXPA
Solyc10g008440.3.1	S.lycopersicum	SL3.0ch10	2546631	2549858	3228	263	1603	4	1625	3	28.5741	9.189	EXPB
Solyc10g018500.1.1	S.lycopersicum	SL3.0ch10	8423229	8425083	1855	266	798	4	1057	3	28.2601	4.987	EXPB
Solyc12g089380.2.1	S.lycopersicum	SL3.0ch12	65472886	65475356	2471	258	1246	3	1225	2	27.5971	8.024	EXPA
VIT_201s0026g02620.1	V.vinifera	chr1	12260499	12261641	1143	247	741	3	402	2	26.1994	7.817	EXPA
VIT_212s0059g00190.1	V.vinifera	chr12	5089208	5091217	2010	260	780	4	1230	3	28.0569	7.438	EXPB
VIT_213s0067g02930.1	V.vinifera	chr13	1578700	1580132	1433	253	759	3	674	2	26.723	6.977	EXPA
VIT_213s0019g01650.1	V.vinifera	chr13	3120586	3122103	1518	259	777	3	741	2	27.6234	8.488	EXPA
VIT_214s0068g00600.1	V.vinifera	chr14	24335233	24336088	856	252	756	2	100	1	27.6856	7.488	EXPA
VIT_214s0108g01020.1	V.vinifera	chr14	29649689	29650636	948	241	723	3	225	2	25.6118	7.971	EXPA
VIT_215s0021g02670.1	V.vinifera	chr15	13673386	13674732	1347	274	822	4	525	3	28.6862	5.498	EXPB
VIT_215s0021g02700.1	V.vinifera	chr15	13735960	13737451	1492	274	822	4	670	3	29.1357	4.922	EXPB
VIT_217s0000g06360.1	V.vinifera	chr17	6888743	6889725	983	249	747	3	236	2	26.2874	7.722	EXPA
VIT_217s0053g00990.1	V.vinifera	chr17	16772521	16773735	1215	247	741	3	474	2	26.4177	8.213	EXPA
VIT_218s0001g01130.1	V.vinifera	chr18	1779003	1779933	931	257	771	3	160	2	27.6401	7.752	EXPA
VIT_219s0014g02910.1	V.vinifera	chr19	3020095	3021255	1161	287	861	2	300	1	31.9695	7.957	EXPA
VIT_202s0025g04700.1	V.vinifera	chr2	4249304	4250807	1504	265	795	3	709	2	28.737	8.726	EXPA
VIT_202s0012g00830.1	V.vinifera	chr2	6705411	6707155	1745	256	768	5	977	4	27.9133	4.481	EXLB
VIT_203s0038g03430.1	V.vinifera	chr3	2487139	2488660	1522	260	780	5	742	4	28.4426	7.427	EXLA
VIT_203s0038g04060.1	V.vinifera	chr3	2934516	2935485	970	251	753	3	217	2	27.4511	6.477	EXPA
VIT_204s0079g00420.1	V.vinifera	chr4	10905206	10909691	4486	314	942	2	3544	1	33.8135	8.614	EXPA
VIT_206s0004g00070.3	V.vinifera	chr6	173155	174251	1097	255	765	3	332	2	27.1734	7.872	EXPA
VIT_206s0004g04860.1	V.vinifera	chr6	5817644	5819621	1978	296	888	3	1090	2	31.7313	9.139	EXPA
VIT_206s0004g07970.1	V.vinifera	chr6	8696274	8697795	1522	254	762	3	760	2	27.1695	7.534	EXPA
VIT_207s0005g02310.1	V.vinifera	chr7	4682986	4683933	948	257	771	3	177	2	27.6364	8.506	EXPA
VIT_207s0005g04850.1	V.vinifera	chr7	8110218	8111014	797	241	723	2	74	1	26.4301	7.307	EXPA
VIT_208s0058g01200.1	V.vinifera	chr8	10683123	10683967	845	250	750	2	95	1	26.7842	6.79	EXPA
VIT_208s0007g00440.1	V.vinifera	chr8	14733277	14734895	1619	259	777	3	842	2	27.8017	9.18	EXPA
VIT_208s0007g04680.1	V.vinifera	chr8	18624417	18625435	1019	273	819	3	200	2	29.9022	8.793	EXPA
VIT_209s0002g08510.1	V.vinifera	chr9	9571601	9574374	2774	280	840	4	1934	3	29.924	7.29	EXPB
VIT_200s0309g00050.1	V.vinifera	chrUn	22613478	22614823	1346	252	756	4	590	3	27.6867	7.131	EXLB
VIT_200s0309g00090.1	V.vinifera	chrUn	22639761	22641104	1344	252	756	4	588	3	27.7468	7.44	EXLB
VIT_200s1455g00010.1	V.vinifera	chrUn	39154328	39155678	1351	252	756	4	595	3	27.7558	6.348	EXLB
Eucgr.A00721.1	E.grandis	Chr01	13822093	13823340	1248	257	1028	3	220	2	27.5391	8.167	EXPA
Eucgr.A01269.1	E.grandis	Chr01	22212437	22214748	2312	239	717	3	1595	2	25.8516	9.954	EXPA
Eucgr.A00986.1	E.grandis	Chr01	29949712	29951416	1705	259	871	3	834	2	27.6864	7.86	EXPA
Eucgr.A00988.1	E.grandis	Chr01	29955463	29956765	1303	180	752	3	551	2	19.8206	8.185	EXPA
Eucgr.A01806.1	E.grandis	Chr01	33072883	33075888	3006	277	1563	4	1443	3	29.5647	8.815	EXPB
Eucgr.B00524.1	E.grandis	Chr02	5417648	5418831	1184	245	735	3	449	2	25.888	7.449	EXPA
Eucgr.B02355.1	E.grandis	Chr02	42477322	42480190	2869	261	1495	3	1374	2	28.0859	9.584	EXPA
Eucgr.B03214.1	E.grandis	Chr02	52398652	52400957	2306	251	1450	4	856	3	26.7821	7.889	EXPA
Eucgr.D01943.1	E.grandis	Chr04	32953159	32954257	1099	234	702	3	397	2	25.3896	7.512	EXPA
Eucgr.E00317.1	E.grandis	Chr05	2985806	2988252	2447	256	1332	5	1115	4	27.5068	4.701	EXLB
Eucgr.E00357.1	E.grandis	Chr05	3348445	3350238	1794	246	1120	4	674	3	27.436	6.924	EXLB
Eucgr.E00358.1	E.grandis	Chr05	3366607	3368171	1565	247	888	4	677	3	27.3939	5.277	EXLB
Eucgr.E00360.1	E.grandis	Chr05	3393387	3395179	1793	247	1119	4	674	3	27.438	5.695	EXLB
Eucgr.E00513.1	E.grandis	Chr05	4896062	4897364	1303	273	819	3	484	2	29.3975	8.416	EXPA
Eucgr.E01626.1	E.grandis	Chr05	17659652	17661627	1976	205	615	5	1361	4	21.7496	6.429	EXPB
Eucgr.E01625.1	E.grandis	Chr05	17706991	17709116	2126	274	1240	4	886	3	28.2728	4.725	EXPB
Eucgr.E01622.1	E.grandis	Chr05	17764914	17766604	1691	274	822	4	869	3	28.321	6.344	EXPB
Eucgr.E01621.1	E.grandis	Chr05	17796453	17798243	1791	274	922	4	869	3	28.4142	6.739	EXPB
Eucgr.E01620.1	E.grandis	Chr05	17810125	17812110	1986	275	1122	4	864	3	28.3429	5.357	EXPB
Eucgr.E01617.1	E.grandis	Chr05	17884270	17886195	1926	274	1077	4	849	3	28.1727	5.357	EXPB
Eucgr.E01616.1	E.grandis	Chr05	17898779	17899889	1111	207	621	3	490	2	22.2593	5.993	EXPB
Eucgr.E01615.1	E.grandis	Chr05	17994234	17996281	2048	274	1183	4	865	3	28.2448	5.142	EXPB
Eucgr.E03359.1	E.grandis	Chr05	59573399	59574305	907	247	741	2	166	1	26.6856	7.477	EXPA
Eucgr.F01688.1	E.grandis	Chr06	22433692	22435081	1390	211	987	3	403	2	22.7216	7.695	EXPA
Eucgr.F02618.1	E.grandis	Chr06	38320586	38321497	912	248	744	2	168	1	27.0828	7.57	EXPA
Eucgr.F02621.1	E.grandis	Chr06	38336556	38337465	910	248	744	2	166	1	26.9227	7.012	EXPA
Eucgr.F02908.1	E.grandis	Chr06	41243129	41248027	4899	269	1873	2	3026	1	28.7457	8.043	EXPA
Eucgr.F03723.1	E.grandis	Chr06	47912529	47914428	1900	256	1116	3	784	2	27.3008	7.601	EXPA
Eucgr.H05003.1	E.grandis	Chr07	36681249	36682657	1409	284	1200	3	209	2	31.2014	6.702	EXPA
Eucgr.G02490.2	E.grandis	Chr07	45742901	45744628	1728	251	1348	3	380	2	26.0771	8.198	EXPA
Eucgr.G02938.1	E.grandis	Chr07	50572738	50574986	2249	260	1471	3	778	2	28.0598	9.072	EXPA
Eucgr.G03134.1	E.grandis	Chr07	52383176	52384779	1604	230	1216	3	388	2	24.2302	6.765	EXPA
Eucgr.I01493.1	E.grandis	Chr09	25101822	25103893	2072	295	1355	4	717	3	32.3288	7.638	EXLA
Eucgr.I01954.1	E.grandis	Chr09	29482157	29483928	1772	245	1156	4	616	3	26.2875	8.268	EXPA
Eucgr.J00120.1	E.grandis	Chr10	1492436	1494089	1654	250	1189	3	465	2	26.5247	6.77	EXPA
Eucgr.J01729.1	E.grandis	Chr10	21740288	21741904	1617	300	951	4	666	3	31.7418	7.42	EXPA
Eucgr.J02048.1	E.grandis	Chr10	25746896	25749076	2181	264	1243	3	938	2	28.3102	9.819	EXPA
Eucgr.K00177.1	E.grandis	Chr11	1153587	1155097	1511	277	1039	4	472	3	29.7547	7.437	EXPB
Eucgr.K02434.1	E.grandis	Chr11	32368176	32370028	1853	305	1189	3	664	2	33.4988	9.063	EXPA
Eucgr.L02610.1	E.grandis	scaffold_1100	2292	3319	1028	267	801	3	227	2	29.4448	8.341	EXPA
orange1.1g023962m	C.sinensis	scaffold00001	887603	888780	1178	275	844	4	334	3	29.218	5.56	EXPB
orange1.1g042474m	C.sinensis	scaffold00001	3690056	3691022	967	256	768	3	199	2	27.9738	8.762	EXPA
orange1.1g025298m	C.sinensis	scaffold00002	4117850	4119125	1276	256	1039	3	237	2	27.5523	8.118	EXPA
orange1.1g044678m	C.sinensis	scaffold00003	52378	53220	843	240	720	2	123	1	26.2449	6.809	EXPA
orange1.1g025680m	C.sinensis	scaffold00003	3122579	3124421	1843	250	1371	4	472	3	26.5507	8.416	EXPA
orange1.1g041395m	C.sinensis	scaffold00012	98269	99619	1351	258	774	3	577	2	28.5557	9.689	EXPA
orange1.1g046524m	C.sinensis	scaffold00014	204529	206515	1987	260	780	3	1207	2	28.048	8.898	EXPA
orange1.1g026331m	C.sinensis	scaffold00015	1309857	1311291	1435	241	964	3	471	2	26.1085	8.909	EXPA
orange1.1g040256m	C.sinensis	scaffold00015	1667638	1668416	779	229	687	2	92	1	24.7872	7.83	EXPA
orange1.1g024916m	C.sinensis	scaffold00021	1506643	1507954	1312	261	1188	2	124	1	28.0388	8.782	EXPA
orange1.1g025007m	C.sinensis	scaffold00023	848680	850117	1438	260	780	5	658	4	28.4458	8.046	EXLA
orange1.1g024895m	C.sinensis	scaffold00023	992384	994168	1785	262	1136	5	649	4	28.3873	7.283	EXLA
orange1.1g025617m	C.sinensis	scaffold00023	1311195	1312115	921	251	753	3	168	2	27.7294	7.248	EXPA
orange1.1g045913m	C.sinensis	scaffold00040	497673	499079	1407	267	801	3	606	2	29.0159	8.057	EXPA
orange1.1g024520m	C.sinensis	scaffold00040	499768	501363	1596	267	1058	3	538	2	29.0452	8.667	EXPA
orange1.1g024457m	C.sinensis	scaffold00091	122635	125253	2619	268	1345	2	1274	1	29.4224	6.869	EXPA
orange1.1g025837m	C.sinensis	scaffold00095	324161	325758	1598	248	1070	4	528	3	27.1186	4.966	EXLB
orange1.1g025919m	C.sinensis	scaffold00111	232320	233728	1409	247	848	3	561	2	26.2324	7.528	EXPA
orange1.1g025827m	C.sinensis	scaffold00123	338655	339601	947	248	744	3	203	2	26.2527	8.857	EXPA
orange1.1g025808m	C.sinensis	scaffold00170	52224	53868	1645	248	1094	4	551	3	27.5142	5.698	EXLB
orange1.1g025025m	C.sinensis	scaffold00189	146551	148690	2140	260	1312	3	828	2	27.9308	9.405	EXPA
orange1.1g024303m	C.sinensis	scaffold00224	218756	220646	1891	270	832	4	1059	3	28.5881	5.579	EXPB
orange1.1g025193m	C.sinensis	scaffold00233	238478	239587	1110	257	771	3	339	2	27.7313	7.872	EXPA
orange1.1g044280m	C.sinensis	scaffold00279	199366	201231	1866	269	807	4	1059	3	28.9168	7.195	EXPB
orange1.1g025809m	C.sinensis	scaffold00533	90585	92259	1675	248	1272	3	403	2	26.5078	8.42	EXPA
orange1.1g025347m	C.sinensis	scaffold00547	77987	79681	1695	255	1498	3	197	2	27.0492	7.037	EXPA
orange1.1g048775m	C.sinensis	scaffold00625	68223	68912	690	230	690	1	0	0	25.1942	6.847	EXPA
orange1.1g025810m	C.sinensis	scaffold02734	2534	4031	1498	248	952	4	546	3	26.9777	4.925	EXLB
orange1.1g044689m	C.sinensis	scaffold05690	720	2548	1829	254	762	4	1067	3	26.9341	5.261	EXPB
Ciclev10010279m	C.clementina	scaffold_1	17893358	17894719	1362	258	774	3	588	2	28.5557	9.689	EXPA
Ciclev10017738m	C.clementina	scaffold_2	115380	116326	947	248	744	3	203	2	26.2527	8.857	EXPA
Ciclev10016270m	C.clementina	scaffold_2	18181400	18183878	2479	269	1416	4	1063	3	28.9039	7.252	EXPB
Ciclev10024449m	C.clementina	scaffold_3	4849943	4851220	1278	236	708	4	570	3	25.7762	4.781	EXLB
Ciclev10024410m	C.clementina	scaffold_3	4860248	4861481	1234	248	744	4	490	3	27.138	4.992	EXLB
Ciclev10021884m	C.clementina	scaffold_3	4867451	4869045	1595	248	1020	4	575	3	27.2359	5.882	EXLB
Ciclev10024605m	C.clementina	scaffold_3	6588465	6589807	1343	267	801	3	542	2	29.0792	8.667	EXPA
Ciclev10021897m	C.clementina	scaffold_3	7337405	7339222	1818	247	1252	3	566	2	26.2324	7.528	EXPA
Ciclev10021887m	C.clementina	scaffold_3	41095306	41096701	1396	248	992	3	404	2	26.5219	8.614	EXPA
Ciclev10023630m	C.clementina	scaffold_3	47243416	47244382	967	256	768	3	199	2	27.9738	8.762	EXPA
Ciclev10021623m	C.clementina	scaffold_3	50119464	50120716	1253	275	919	4	334	3	29.218	5.56	EXPB
Ciclev10032484m	C.clementina	scaffold_4	164208	166483	2276	261	2152	2	124	1	28.0388	8.782	EXPA
Ciclev10032524m	C.clementina	scaffold_4	2153718	2155194	1477	255	1280	3	197	2	27.0052	7.037	EXPA
Ciclev10032508m	C.clementina	scaffold_4	11827037	11828869	1833	258	1035	5	798	4	27.9434	4.923	EXLB
Ciclev10033831m	C.clementina	scaffold_4	20882554	20885304	2751	294	882	4	1869	3	31.9142	6.933	EXPA
Ciclev10032545m	C.clementina	scaffold_4	24005221	24007211	1991	250	1581	3	410	2	26.5787	8.471	EXPA
Ciclev10002142m	C.clementina	scaffold_5	1443600	1445440	1841	274	1162	5	679	4	30.5618	6.199	EXLB
Ciclev10002233m	C.clementina	scaffold_5	42243513	42244971	1459	256	1222	3	237	2	27.5523	8.118	EXPA
Ciclev10012518m	C.clementina	scaffold_6	14194454	14196761	2308	260	1489	3	819	2	27.9448	9.405	EXPA
Ciclev10013804m	C.clementina	scaffold_6	17532972	17534087	1116	257	771	3	345	2	27.7193	7.872	EXPA
Ciclev10012472m	C.clementina	scaffold_6	21446971	21449098	2128	268	1113	2	1015	1	29.2823	7.303	EXPA
Ciclev10012611m	C.clementina	scaffold_6	25033676	25035365	1690	241	1114	4	576	3	26.0894	8.572	EXPA
Ciclev10013813m	C.clementina	scaffold_6	25387682	25388780	1099	260	780	3	319	2	28.2843	7.984	EXPA
Ciclev10029135m	C.clementina	scaffold_8	177831	178744	914	251	753	3	161	2	27.7294	7.248	EXPA
Ciclev10029088m	C.clementina	scaffold_8	502052	503766	1715	262	1065	5	650	4	28.3593	7.279	EXLA
Ciclev10029905m	C.clementina	scaffold_8	651326	652763	1438	260	780	5	658	4	28.4458	8.046	EXLA
Ciclev10029094m	C.clementina	scaffold_8	23533364	23535946	2583	260	1358	3	1225	2	28.062	8.898	EXPA
Ciclev10005627m	C.clementina	scaffold_9	26809709	26811810	2102	270	1040	4	1062	3	28.5741	5.579	EXPB
Gorai.001G083300.1	G.raimondii	Chr01	8825078	8826593	1516	268	1435	2	81	1	28.7085	7.684	EXPA
Gorai.001G111100.2	G.raimondii	Chr01	12884062	12885851	1790	261	1415	3	375	2	28.142	9.18	EXPA
Gorai.001G148900.1	G.raimondii	Chr01	20470993	20472095	1103	259	876	3	227	2	27.9568	9.008	EXPA
Gorai.001G239700.1	G.raimondii	Chr01	47951574	47953240	1667	254	1056	3	611	2	27.6153	8.94	EXPA
Gorai.002G071600.1	G.raimondii	Chr02	8328552	8330271	1720	253	871	3	849	2	28.0602	9.537	EXPA
Gorai.002G203200.1	G.raimondii	Chr02	54450585	54452311	1727	260	1242	5	485	4	28.025	7.129	EXLA
Gorai.002G257400.1	G.raimondii	Chr02	61927636	61930396	2761	265	1417	3	1344	2	28.5564	8.991	EXPA
Gorai.003G131000.1	G.raimondii	Chr03	38551122	38553456	2335	260	1573	3	762	2	28.1412	9.255	EXPA
Gorai.003G178400.1	G.raimondii	Chr03	44995234	44997598	2365	251	996	4	1369	3	27.7524	5.691	EXLB
Gorai.004G148200.1	G.raimondii	Chr04	41680395	41681615	1221	255	1010	3	211	2	27.8416	8.46	EXPA
Gorai.004G164200.1	G.raimondii	Chr04	45625239	45626801	1563	274	1227	4	336	3	28.6131	4.912	EXPB
Gorai.004G188800.2	G.raimondii	Chr04	50419320	50422242	2923	253	2351	5	572	4	27.4958	4.708	EXLB
Gorai.004G192300.1	G.raimondii	Chr04	50982088	50983587	1500	253	1070	5	430	4	27.5983	5.769	EXLB
Gorai.004G192400.1	G.raimondii	Chr04	51000332	51001639	1308	249	993	4	315	3	27.5707	8.01	EXLB
Gorai.004G192500.1	G.raimondii	Chr04	51004663	51006098	1436	290	1106	4	330	3	31.8714	6.655	EXLB
Gorai.004G206100.1	G.raimondii	Chr04	53642615	53643803	1189	268	1019	3	170	2	29.2972	6.812	EXPA
Gorai.005G142200.1	G.raimondii	Chr05	38770056	38772198	2143	251	1575	4	568	3	26.8293	8.889	EXPA
Gorai.005G202200.1	G.raimondii	Chr05	57902111	57904237	2127	276	1443	4	684	3	30.3196	7.995	EXPB
Gorai.005G257500.1	G.raimondii	Chr05	63379382	63381547	2166	261	1328	4	838	3	28.2112	7.125	EXLA
Gorai.006G015100.2	G.raimondii	Chr06	3290371	3293016	2646	266	1557	4	1089	3	29.203	9.07	EXPA
Gorai.006G172400.1	G.raimondii	Chr06	43157803	43159788	1986	265	1689	3	297	2	28.3292	8.898	EXPA
Gorai.006G210800.1	G.raimondii	Chr06	46558522	46559525	1004	268	804	3	200	2	28.9488	7.305	EXPA
Gorai.007G022000.1	G.raimondii	Chr07	1594288	1595863	1576	266	1102	4	474	3	29.1364	8.691	EXPA
Gorai.007G118900.1	G.raimondii	Chr07	9358337	9359616	1280	259	1086	3	194	2	28.4242	8.852	EXPA
Gorai.007G266900.1	G.raimondii	Chr07	44618491	44620465	1975	248	1594	4	381	3	26.3747	8.51	EXPA
Gorai.007G376300.2	G.raimondii	Chr07	60751539	60753816	2278	263	1356	3	922	2	28.3204	8.868	EXPA
Gorai.008G013200.1	G.raimondii	Chr08	1462487	1469859	7373	277	1606	4	5767	3	30.3738	8.085	EXPA
Gorai.008G106700.1	G.raimondii	Chr08	33547903	33549468	1566	177	579	3	987	2	18.4759	4.888	EXPB
Gorai.008G153800.1	G.raimondii	Chr08	41216021	41218911	2891	268	1628	4	1263	3	29.0202	7.385	EXPB
Gorai.008G194200.1	G.raimondii	Chr08	47826652	47828907	2256	249	1720	3	536	2	26.7572	8.374	EXPA
Gorai.008G229300.1	G.raimondii	Chr08	51522469	51524085	1617	250	1210	5	407	4	27.0754	4.523	EXLB
Gorai.009G098800.1	G.raimondii	Chr09	7156492	7158481	1990	260	1432	3	558	2	27.9328	9.077	EXPA
Gorai.009G192100.1	G.raimondii	Chr09	14787323	14788845	1523	256	1356	3	167	2	27.4043	8.416	EXPA
Gorai.009G269200.1	G.raimondii	Chr09	22451542	22453200	1659	256	1468	3	191	2	27.395	7.858	EXPA
Gorai.009G293500.1	G.raimondii	Chr09	25463080	25465360	2281	253	2027	3	254	2	26.8229	7.039	EXPA
Gorai.009G324900.2	G.raimondii	Chr09	32177121	32178601	1481	247	1283	3	198	2	26.4056	8.096	EXPA
Gorai.010G001800.1	G.raimondii	Chr10	70787	72577	1791	256	1588	3	203	2	27.3061	8.209	EXPA
Gorai.011G123000.1	G.raimondii	Chr11	17247050	17249227	2178	245	1911	4	267	3	25.9972	7.73	EXPA
Gorai.011G128500.2	G.raimondii	Chr11	18497292	18498792	1501	259	1349	3	152	2	28.0015	7.03	EXPA
Gorai.011G209100.1	G.raimondii	Chr11	50243498	50245059	1562	254	1270	3	292	2	27.0553	6.816	EXPA
Gorai.011G266000.1	G.raimondii	Chr11	59759750	59761606	1857	259	1149	3	708	2	28.1169	8.986	EXPA
Gorai.012G014400.1	G.raimondii	Chr12	1602167	1603642	1476	254	1218	3	258	2	27.0754	6.986	EXPA
Gorai.012G049300.1	G.raimondii	Chr12	6442154	6443272	1119	263	1022	2	97	1	29.2247	8.306	EXPA
Gorai.012G104400.1	G.raimondii	Chr12	23449175	23451327	2153	265	1534	3	619	2	28.5384	8.196	EXPA
Gorai.012G157800.1	G.raimondii	Chr12	33108698	33111158	2461	260	1073	5	1388	4	28.132	7.437	EXLA
Gorai.013G007000.1	G.raimondii	Chr13	488493	490334	1842	255	1159	3	683	2	27.2736	7.517	EXPA
Gorai.013G022200.1	G.raimondii	Chr13	1588988	1590431	1444	259	1277	3	167	2	28.1009	8.716	EXPA
Gorai.013G086900.1	G.raimondii	Chr13	13151178	13152604	1427	249	1243	3	184	2	26.3486	8.557	EXPA
Gorai.013G092900.1	G.raimondii	Chr13	14967345	14968326	982	255	890	2	92	1	28.1933	7.409	EXPA
Gorai.013G272000.1	G.raimondii	Chr13	58243158	58244775	1618	250	1343	3	275	2	26.9984	7.25	EXPA
Thecc.01G328100.1	T.cacao	Chromosome_1	35198548	35203816	5269	302	1684	8	3585	7	33.3033	9.015	EXPA
Thecc.01G384900.1	T.cacao	Chromosome_1	38137689	38140449	2761	307	1219	5	1542	4	32.5266	5.39	EXPB
Thecc.01G385000.1	T.cacao	Chromosome_1	38143627	38145359	1733	273	1056	4	677	3	28.7783	5.081	EXPB
Thecc.10G036000.1	T.cacao	Chromosome_10	1881695	1883582	1888	260	1173	3	715	2	27.8367	8.528	EXPA
Thecc.10G181900.1	T.cacao	Chromosome_10	25573120	25574882	1763	332	1452	3	311	2	35.8144	7.534	EXPA
Thecc.02G049900.1	T.cacao	Chromosome_2	2587445	2589177	1733	260	1003	5	730	4	27.8818	7.12	EXLA
Thecc.02G147900.1	T.cacao	Chromosome_2	7959412	7961424	2013	252	1790	3	223	2	27.5295	7.334	EXPA
Thecc.02G177600.1	T.cacao	Chromosome_2	11147439	11150687	3249	267	1319	4	1930	3	28.9342	7.643	EXPB
Thecc.02G333600.1	T.cacao	Chromosome_2	41364583	41365911	1329	253	1224	2	105	1	27.6597	7.242	EXPA
Thecc.02G343800.1	T.cacao	Chromosome_2	41882154	41884755	2602	251	2033	4	569	3	26.5389	8.336	EXPA
Thecc.03G090800.1	T.cacao	Chromosome_3	20411512	20416712	5201	291	1307	5	3894	4	31.3537	8.14	EXPA
Thecc.03G151400.1	T.cacao	Chromosome_3	25952947	25955135	2189	274	1319	4	870	3	29.2713	5.966	EXPB
Thecc.03G234700.1	T.cacao	Chromosome_3	30628640	30631184	2545	273	2000	5	545	4	29.5251	4.484	EXLB
Thecc.03G241800.1	T.cacao	Chromosome_3	31047350	31049065	1716	251	1153	4	563	3	27.6473	6.366	EXLB
Thecc.03G242000.1	T.cacao	Chromosome_3	31055133	31057173	2041	253	1460	4	581	3	27.7245	6.882	EXLB
Thecc.03G268000.1	T.cacao	Chromosome_3	32496222	32498254	2033	268	1066	3	967	2	29.2071	8.118	EXPA
Thecc.04G065000.1	T.cacao	Chromosome_4	8695600	8697516	1917	266	1500	2	417	1	28.5494	7.305	EXPA
Thecc.04G084700.1	T.cacao	Chromosome_4	17143179	17145457	2279	251	1807	4	472	3	27.0906	8.273	EXPA
Thecc.04G093100.1	T.cacao	Chromosome_4	18226699	18227743	1045	256	904	2	141	1	28.3125	7.748	EXPA
Thecc.04G152900.1	T.cacao	Chromosome_4	25202334	25203521	1188	258	862	3	326	2	27.8223	6.94	EXPA
Thecc.05G038700.1	T.cacao	Chromosome_5	1778831	1781176	2346	264	1442	3	904	2	28.1159	8.832	EXPA
Thecc.05G072200.1	T.cacao	Chromosome_5	3797499	3798943	1445	296	888	3	557	2	32.1568	8.394	EXPA
Thecc.05G258400.1	T.cacao	Chromosome_5	36826579	36828447	1869	248	1448	4	421	3	26.2505	8.303	EXPA
Thecc.07G082500.1	T.cacao	Chromosome_7	4984449	4987205	2757	281	1215	4	1542	3	31.431	9.648	EXPA
Thecc.08G049600.1	T.cacao	Chromosome_8	2263475	2265294	1820	256	1561	3	259	2	27.2039	8.081	EXPA
Thecc.09G320300.1	T.cacao	Chromosome_9	39988894	39991617	2724	259	1446	3	1278	2	27.8919	8.993	EXPA
Thecc.09G363200.1	T.cacao	Chromosome_9	42139403	42141003	1601	255	1364	3	237	2	27.3195	6.144	EXPA
evm.TU.contig_34171.1	C.papaya	contig_34171	1933	3255	1323	247	741	3	582	2	27.115	5.538	EXLB
evm.model.supercontig_1.46	C.papaya	supercontig_1	854482	855428	947	250	750	3	197	2	26.5098	8.502	EXPA
evm.model.supercontig_1.419	C.papaya	supercontig_1	5171274	5172832	1559	260	780	3	779	2	28.0952	8.898	EXPA
evm.model.supercontig_111.17	C.papaya	supercontig_111	431231	432561	1331	247	741	3	590	2	26.478	8.528	EXPA
evm.model.supercontig_119.14	C.papaya	supercontig_119	70551	71477	927	249	747	3	180	2	26.8857	8.771	EXPA
evm.model.supercontig_14.96	C.papaya	supercontig_14	1095707	1097036	1330	259	777	4	553	3	27.9788	9.064	EXPA
evm.model.supercontig_14.166	C.papaya	supercontig_14	1869182	1870123	942	252	756	2	186	1	27.5296	8.535	EXPA
evm.model.supercontig_1470.1	C.papaya	supercontig_1470	2390	3415	1026	256	768	2	258	1	28.4468	7.885	EXPA
evm.model.supercontig_178.23	C.papaya	supercontig_178	233830	236339	2510	276	828	2	1682	1	29.8629	7.096	EXPA
evm.model.supercontig_19.63	C.papaya	supercontig_19	463388	464740	1353	255	765	3	588	2	27.2474	6.447	EXPA
evm.model.supercontig_1996.1	C.papaya	supercontig_1996	9657	11471	1815	275	825	4	990	3	29.4463	7.004	EXPB
evm.model.supercontig_2.303	C.papaya	supercontig_2	3653829	3655238	1410	294	882	5	528	4	31.6292	6.355	EXPA
evm.model.supercontig_20.162	C.papaya	supercontig_20	1662845	1664385	1541	259	777	5	764	4	27.8319	7.169	EXLA
evm.model.supercontig_212.10	C.papaya	supercontig_212	326111	327337	1227	275	825	4	402	3	29.3439	4.438	EXPB
evm.model.supercontig_26.280	C.papaya	supercontig_26	1853556	1854508	953	254	762	3	191	2	27.3481	8.361	EXPA
evm.model.supercontig_260.6	C.papaya	supercontig_260	166531	168553	2023	284	852	4	1171	3	30.715	9.064	EXPA
evm.model.supercontig_29.39	C.papaya	supercontig_29	356326	357430	1105	262	786	3	319	2	28.4244	8.629	EXPA
evm.model.supercontig_34.142	C.papaya	supercontig_34	1283195	1286181	2987	269	807	4	2180	3	29.3303	7.069	EXPB
evm.model.supercontig_49.141	C.papaya	supercontig_49	1061055	1062608	1554	258	774	4	780	3	27.3437	6.728	EXPB
evm.model.supercontig_5.156	C.papaya	supercontig_5	1237024	1238967	1944	258	774	3	1170	2	28.8537	8.601	EXPA
evm.model.supercontig_51.87	C.papaya	supercontig_51	898990	900404	1415	249	747	3	668	2	26.524	8.9	EXPA
evm.model.supercontig_57.49	C.papaya	supercontig_57	790529	791710	1182	248	744	4	438	3	26.7224	8.839	EXPA
evm.model.supercontig_80.51	C.papaya	supercontig_80	410399	411481	1083	252	756	2	327	1	27.7197	8.971	EXPA
evm.model.supercontig_81.134	C.papaya	supercontig_81	678142	680232	2091	264	792	3	1299	2	28.6127	9.255	EXPA
evm.model.supercontig_976.1	C.papaya	supercontig_976	8322	9308	987	241	723	2	264	1	26.5022	7.468	EXPA
AT1G12560.1	A.thaliana	Chr1	4276519	4277899	1381	262	1033	3	348	2	28.7915	8.755	EXPA
AT1G20190.1	A.thaliana	Chr1	6998489	6999817	1329	252	1139	3	190	2	26.7613	7.871	EXPA
AT1G26770.1	A.thaliana	Chr1	9259605	9261313	1709	249	1366	4	343	3	26.4277	8.475	EXPA
AT1G62980.1	A.thaliana	Chr1	23331676	23333110	1435	257	1002	3	433	2	27.8697	8.76	EXPA
AT1G65680.1	A.thaliana	Chr1	24427266	24428399	1134	273	822	4	312	3	29.1273	7.325	EXPB
AT1G65681.1	A.thaliana	Chr1	24428875	24430670	1796	223	672	5	1124	4	24.0134	6.417	EXPB
AT1G69530.1	A.thaliana	Chr1	26141836	26143496	1661	250	1396	3	265	2	26.5177	8.475	EXPA
AT2G03090.1	A.thaliana	Chr2	916854	918643	1790	253	1358	4	432	3	27.0767	8.433	EXPA
AT2G20750.1	A.thaliana	Chr2	8941119	8942689	1571	271	1141	4	430	3	29.1085	8.51	EXPB
AT2G28950.1	A.thaliana	Chr2	12431341	12433595	2255	257	1386	3	869	2	27.8177	9.264	EXPA
AT2G37640.1	A.thaliana	Chr2	15787705	15789853	2149	262	1202	3	947	2	28.266	8.892	EXPA
AT2G39700.1	A.thaliana	Chr2	16543832	16545584	1753	257	1338	3	415	2	27.8476	9.394	EXPA
AT2G40610.1	A.thaliana	Chr2	16948863	16950557	1695	253	1105	3	590	2	27.2603	6.142	EXPA
AT2G45110.1	A.thaliana	Chr2	18599501	18601339	1839	259	956	4	883	3	27.2038	6.358	EXPB
AT3G03220.1	A.thaliana	Chr3	742354	744047	1694	266	1174	2	520	1	28.9757	7.246	EXPA
AT3G15370.1	A.thaliana	Chr3	5190572	5192077	1506	252	931	3	575	2	27.6174	9.925	EXPA
AT3G29030.1	A.thaliana	Chr3	11011308	11013358	2051	255	1288	3	763	2	27.6114	8.365	EXPA
AT3G45960.1	A.thaliana	Chr3	16892756	16893900	1145	215	1061	2	84	1	23.3918	8.248	EXLA
AT3G45970.1	A.thaliana	Chr3	16896166	16897308	1143	265	989	3	154	2	28.7019	7.169	EXLA
AT3G55500.1	A.thaliana	Chr3	20574831	20576182	1352	260	1105	3	247	2	28.1619	9.077	EXPA
AT3G60570.1	A.thaliana	Chr3	22391247	22392463	1217	252	759	4	458	3	27.2868	8.539	EXPB
AT4G01630.1	A.thaliana	Chr4	700653	701527	875	255	768	2	107	1	27.7148	8.848	EXPA
AT4G17030.1	A.thaliana	Chr4	9581586	9583290	1705	250	1093	4	612	3	27.9338	6.287	EXLB
AT4G28250.1	A.thaliana	Chr4	14000038	14002069	2032	264	1327	4	705	3	28.4248	7.944	EXPB
AT4G38210.1	A.thaliana	Chr4	17922756	17923973	1218	256	1142	2	76	1	27.8566	7.523	EXPA
AT4G38400.1	A.thaliana	Chr4	17978443	17979740	1298	265	1105	3	193	2	28.6427	7.345	EXLA
AT5G02260.1	A.thaliana	Chr5	463158	465246	2089	258	1249	3	840	2	27.7496	8.632	EXPA
AT5G05290.1	A.thaliana	Chr5	1568694	1569864	1171	255	978	3	193	2	27.7489	4.82	EXPA
AT5G39260.1	A.thaliana	Chr5	15726378	15727458	1081	262	932	2	149	1	28.1343	7.404	EXPA
AT5G39270.1	A.thaliana	Chr5	15729118	15730150	1033	263	792	2	241	1	28.9651	7.947	EXPA
AT5G39280.1	A.thaliana	Chr5	15730713	15731706	994	259	780	2	214	1	28.4433	6.394	EXPA
AT5G39290.1	A.thaliana	Chr5	15735871	15736908	1038	263	792	2	246	1	28.9831	7.786	EXPA
AT5G39300.1	A.thaliana	Chr5	15737427	15738387	961	260	783	2	178	1	28.5184	6.803	EXPA
AT5G39310.1	A.thaliana	Chr5	15739280	15740514	1235	296	891	2	344	1	31.8121	8.034	EXPA
AT5G56320.1	A.thaliana	Chr5	22808641	22810237	1597	255	1203	4	394	3	27.7334	9.136	EXPA
CDX67835	B.napus	LK031787	2490657	2491980	1324	266	982	4	342	3	28.7455	8.429	EXPB
CDX70161	B.napus	LK031790	3362657	3363839	1183	255	768	3	415	2	27.8803	6.97	EXPA
CDX74479	B.napus	LK031801	615798	617240	1443	272	937	2	506	1	30.3249	7.647	EXPA
CDX74710	B.napus	LK031802	282990	284116	1127	274	825	4	302	3	29.3852	4.703	EXPB
CDX74711	B.napus	LK031802	284996	286268	1273	261	844	4	429	3	27.1426	4.95	EXPB
CDX74713	B.napus	LK031802	295210	298469	3260	343	1032	6	2228	5	36.0065	4.774	EXPB
CDX74845	B.napus	LK031802	948856	950205	1350	180	959	2	391	1	19.9918	10.386	EXPA
CDX74942	B.napus	LK031802	1576813	1579074	2262	263	1257	3	1005	2	28.4654	8.892	EXPA
CDX75827	B.napus	LK031805	959177	960517	1341	222	959	3	382	2	24.7083	10.581	EXPA
CDX76090	B.napus	LK031806	784693	786064	1372	260	995	3	377	2	28.1059	8.977	EXPA
CDX77222	B.napus	LK031809	2246991	2249653	2663	260	1542	3	1121	2	28.2262	8.986	EXPA
CDX79977	B.napus	LK031819	1137758	1139416	1659	257	1118	3	541	2	27.5025	6.444	EXPA
CDX80810	B.napus	LK031823	325046	327447	2402	261	1209	3	1193	2	27.8119	8.81	EXPA
CDX82436	B.napus	LK031828	1279555	1280776	1222	251	833	3	389	2	27.8229	10.773	EXPA
CDX83404	B.napus	LK031832	1417052	1418503	1452	259	816	4	636	3	27.0468	6.937	EXPB
CDX85239	B.napus	LK031841	544891	548858	3968	381	1492	6	2476	5	41.6891	8.153	EXPA
CDX85270	B.napus	LK031841	666657	667977	1321	249	750	2	571	1	27.2019	6.799	EXPA
CDX85546	B.napus	LK031842	575656	576890	1235	253	762	2	473	1	27.8512	8.797	EXPA
CDX86367	B.napus	LK031845	1233913	1235263	1351	249	790	2	561	1	27.3712	6.798	EXPA
CDX86394	B.napus	LK031845	1321105	1323532	2428	255	1101	3	1327	2	27.6662	8.242	EXPA
CDX90986	B.napus	LK031865	151552	153312	1761	253	859	2	902	1	27.7701	8.707	EXPA
CDX91376	B.napus	LK031867	440935	443657	2723	263	1253	3	1470	2	28.4514	8.892	EXPA
CDX91844	B.napus	LK031870	278063	279446	1384	255	826	3	558	2	27.886	9.367	EXPA
CDX93168-1	B.napus	LK031875	26863	28094	1232	258	777	3	455	2	27.4936	7.107	EXPA
CDX95627	B.napus	LK031890	333506	335435	1930	279	840	5	1090	4	29.6332	8.028	EXPB
CDX95923	B.napus	LK031892	88770	90383	1614	248	1421	3	193	2	26.2725	8.165	EXPA
CDX96647	B.napus	LK031895	374795	376104	1310	252	782	3	528	2	26.8213	8.427	EXPA
CDX96901	B.napus	LK031896	180207	181406	1200	265	798	4	402	3	28.2799	5.817	EXPB
CDX97663	B.napus	LK031900	832847	833925	1079	251	756	3	323	2	27.6386	10.472	EXPA
CDX98053	B.napus	LK031902	745557	746728	1172	263	792	3	380	2	29.2352	8.797	EXPA
CDX98555	B.napus	LK031905	988720	989796	1077	251	756	3	321	2	27.5675	10.313	EXPA
CDX98831	B.napus	LK031907	208842	210214	1373	255	768	3	605	2	27.7473	7.136	EXPA
CDX99666	B.napus	LK031912	741506	743761	2256	269	1238	4	1018	3	29.625	7.883	EXPA
CDY02943	B.napus	LK031938	729478	730999	1522	260	1016	3	506	2	27.9808	9.18	EXPA
CDY03019	B.napus	LK031939	401418	403012	1595	248	1428	3	167	2	26.3717	8.616	EXPA
CDY04077	B.napus	LK031948	931571	932473	903	246	741	2	162	1	27.1619	7.656	EXPA
CDY04847	B.napus	LK031958	305816	307762	1947	261	1241	3	706	2	27.8288	8.766	EXPA
CDY04946	B.napus	LK031958	789297	790614	1318	255	768	3	550	2	27.9111	4.803	EXPA
CDY05789	B.napus	LK031964	1005405	1007078	1674	265	1169	4	505	3	28.65	8.885	EXPB
CDY06975-1	B.napus	LK031974	450337	451566	1230	259	777	3	453	2	27.3655	7.107	EXPA
CDY07024	B.napus	LK031974	711268	712852	1585	258	1127	3	458	2	27.8746	9.458	EXPA
CDY07598	B.napus	LK031980	5429	7303	1875	257	1172	3	703	2	27.5817	5.837	EXPA
CDY07642	B.napus	LK031980	260540	261701	1162	258	777	3	385	2	27.9047	9.156	EXPA
CDY09343	B.napus	LK031995	97190	98876	1687	235	1416	3	271	2	25.1482	8.953	EXPA
CDY09659	B.napus	LK031998	280366	282216	1851	250	1018	4	833	3	27.6665	5.782	EXLB
CDY10456	B.napus	LK032003	609795	612422	2628	258	1256	3	1372	2	27.4743	8.991	EXPA
CDY14120	B.napus	LK032040	519789	521113	1325	255	768	3	557	2	27.776	4.803	EXPA
CDY14888	B.napus	LK032048	168025	169222	1198	265	798	4	400	3	28.1688	5.572	EXPB
CDY15428	B.napus	LK032055	522	1516	995	257	774	3	221	2	28.1651	7.784	EXPA
CDY15952	B.napus	LK032059	689317	690538	1222	255	768	2	454	1	27.8688	7.891	EXPA
CDY16014	B.napus	LK032060	193318	194681	1364	263	997	3	367	2	29.0739	8.848	EXPA
CDY16190	B.napus	LK032061	366178	367969	1792	249	1327	3	465	2	26.4596	8.195	EXPA
CDY18946	B.napus	LK032090	549151	550535	1385	266	859	4	526	3	27.9747	5.457	EXPB
CDY18948	B.napus	LK032090	558949	576390	17442	195	588	5	16854	4	20.4099	4.754	EXPB
CDY18950	B.napus	LK032090	596879	599525	2647	237	714	4	1933	3	24.5888	4.976	EXPB
CDY18951	B.napus	LK032090	606631	607783	1153	275	828	4	325	3	29.4576	5.171	EXPB
CDY18990	B.napus	LK032091	204009	205846	1838	265	1229	4	609	3	28.4165	7.806	EXPB
CDY20003	B.napus	LK032102	354809	356891	2083	255	1123	3	960	2	27.5992	8.211	EXPA
CDY20467	B.napus	LK032108	300441	302322	1882	256	1362	3	520	2	27.6384	9.26	EXPA
CDY20735	B.napus	LK032111	346597	348550	1954	246	1321	4	633	3	26.8934	9.321	EXPA
CDY21056	B.napus	LK032115	501042	502077	1036	263	792	3	244	2	28.9798	8.755	EXPA
CDY21215	B.napus	LK032116	663950	665740	1791	269	1065	2	726	1	29.2052	7.092	EXPA
CDY23890	B.napus	LK032150	520540	522233	1694	255	1096	3	598	2	27.3564	6.444	EXPA
CDY24897	B.napus	LK032166	14910	16811	1902	257	1180	3	722	2	27.5056	5.837	EXPA
CDY24952	B.napus	LK032166	473609	474928	1320	258	926	3	394	2	28.0117	9.176	EXPA
CDY28747	B.napus	LK032225	518597	520156	1560	262	789	2	771	1	28.4832	7.091	EXPA
CDY31742	B.napus	LK032278	225224	227630	2407	260	1357	3	1050	2	28.2302	8.986	EXPA
CDY31940	B.napus	LK032283	46886	48588	1703	265	1126	4	577	3	28.5919	8.792	EXPB
CDY35606	B.napus	LK032356	136691	138378	1688	250	1019	4	669	3	27.8546	5.985	EXLB
CDY37873	B.napus	LK032410	89387	91489	2103	272	819	2	1284	1	30.1987	7.475	EXPA
CDY39521	B.napus	LK032450	65696	67796	2101	213	734	5	1367	4	23.5804	11.073	EXPA
CDY40233	B.napus	LK032466	193587	195005	1419	260	1071	3	348	2	28.0098	8.892	EXPA
CDY40344	B.napus	LK032468	196621	198886	2266	258	1184	3	1082	2	27.5044	8.92	EXPA
CDY40938	B.napus	LK032484	261048	262661	1614	248	1439	3	175	2	26.3046	8.374	EXPA
CDY41218	B.napus	LK032493	166244	167522	1279	269	907	4	372	3	29.1211	8.819	EXPA
CDY41823	B.napus	LK032507	274144	277534	3391	253	2539	3	852	2	27.6633	9.156	EXPA
CDY42954	B.napus	LK032540	156256	157749	1494	250	826	4	668	3	27.7975	5.774	EXLB
CDY43141	B.napus	LK032546	184527	186318	1792	262	1034	2	758	1	28.4512	7.091	EXPA
CDY44070	B.napus	LK032578	86663	88408	1746	241	1485	2	261	1	25.6568	9.215	EXPA
CDY44393	B.napus	LK032588	79319	80221	903	246	741	2	162	1	27.1439	7.488	EXPA
CDY44413	B.napus	LK032588	171123	172943	1821	255	1092	3	729	2	27.8175	9.068	EXPA
CDY45181	B.napus	LK032617	91531	93112	1582	248	1417	3	165	2	26.3747	8.771	EXPA
CDY47883	B.napus	LK032743	63756	65934	2179	260	1113	3	1066	2	28.2994	8.9	EXPA
CDY48101	B.napus	LK032754	32966	34671	1706	261	1184	3	522	2	27.8137	8.92	EXPA
CDY48362	B.napus	LK032768	5855	7935	2081	357	1074	4	1007	3	40.4355	9.198	EXPB
CDY49933	B.napus	LK032869	43076	44880	1805	268	1056	2	749	1	28.9577	7.096	EXPA
CDY52801	B.napus	LK033132	25008	26336	1329	269	1149	3	180	2	29.1162	6.501	EXLA
CDY54332	B.napus	LK033305	20082	21370	1289	252	782	3	507	2	26.8513	8.427	EXPA
CDY55128	B.napus	LK033376	57158	59669	2512	261	1219	3	1293	2	27.8119	8.887	EXPA
CDY57071	B.napus	LK033545	15341	16536	1196	263	827	3	369	2	29.3252	8.846	EXPA
CDY58613	B.napus	LK033683	26817	27852	1036	263	792	3	244	2	28.9528	8.755	EXPA
CDY58728	B.napus	LK033693	30203	33188	2986	265	2401	4	585	3	28.7471	8.121	EXPB
CDY61893	B.napus	LK034057	10573	12051	1479	243	915	2	564	1	26.431	7.601	EXPA
CDY61895	B.napus	LK034057	19628	21246	1619	269	1444	3	175	2	29.1443	6.501	EXLA
CDY62413	B.napus	LK034140	33074	34901	1828	249	1355	3	473	2	26.5177	7.953	EXPA
CDY64278	B.napus	LK034433	21477	22636	1160	265	1002	3	158	2	28.6539	7.133	EXLA
CDY64407	B.napus	LK034456	15658	17341	1684	235	1410	3	274	2	25.1482	8.953	EXPA
CDY64890	B.napus	LK034592	5497	6990	1494	257	774	3	720	2	27.9205	8.912	EXPA
CDY64995	B.napus	LK034619	7685	8667	983	257	774	3	209	2	28.2053	7.784	EXPA
CDY65447	B.napus	LK034794	1295	4240	2946	250	957	4	1989	3	27.8757	6.18	EXLB
CDY66171	B.napus	LK035117	16346	18117	1772	255	1092	3	680	2	27.7323	8.782	EXPA
CDY66543	B.napus	LK035314	1417	3473	2057	255	1127	3	930	2	27.5992	8.211	EXPA
CDY66996	B.napus	LK035651	10076	11187	1112	224	675	3	437	2	24.6271	9.172	EXPA
CDY67542	B.napus	LK036231	1219	2437	1219	252	1062	3	157	2	26.7852	8.074	EXPA
CDY69288	B.napus	LK039053	1382	2543	1162	264	1003	3	159	2	28.5637	7.294	EXLA
CDY69611	B.napus	LK039853	1783	3086	1304	258	923	3	381	2	27.9547	9.255	EXPA
CDY70406	B.napus	LK042002	643	1734	1092	274	825	4	267	3	29.2039	4.703	EXPB
CDY70556	B.napus	LK042518	24	1757	1734	265	1142	4	592	3	28.7131	8.121	EXPB
CDY71009	B.napus	LK044127	3	1168	1166	201	603	3	563	2	21.7551	8.887	EXPA
CDY71146	B.napus	LK044672	56	1578	1523	249	1263	2	260	1	26.5509	9.22	EXPA
CDY71186	B.napus	LK044834	658	2031	1374	271	1027	4	347	3	29.4223	8.577	EXPB
CDY71742	B.napus	LK047244	3	1221	1219	201	661	3	558	2	21.7551	8.887	EXPA
CDY72345	B.napus	LK050371	1	1163	1163	244	735	4	428	3	25.2743	4.727	EXPB
CDY72505	B.napus	LK051448	913	1592	680	160	483	2	197	1	17.4568	6.052	EXPB
CDY72634	B.napus	LK052342	663	1868	1206	265	1049	3	157	2	28.7	7.29	EXLA
CDY72655	B.napus	LK052466	1176	1884	709	169	510	2	199	1	18.2658	5.379	EXPB
Brara.A00004.1	B.rapa	A01	22252	23487	1236	258	1161	2	75	1	27.8406	7.523	EXPA
Brara.A00006.1	B.rapa	A01	37508	38683	1176	270	1001	3	175	2	29.1443	6.501	EXLA
Brara.A01798.1	B.rapa	A01	10155156	10156994	1839	266	1233	4	606	3	28.4316	7.944	EXPB
Brara.A01841.1	B.rapa	A01	10461413	10463019	1607	251	937	4	670	3	27.8386	5.985	EXLB
Brara.A03836.1	B.rapa	A01	30368364	30370205	1842	270	1098	2	744	1	29.069	7.092	EXPA
Brara.B00044.1	B.rapa	A02	290460	292392	1933	262	1226	3	707	2	27.8288	8.766	EXPA
Brara.B00170.1	B.rapa	A02	814017	815332	1316	256	768	3	548	2	27.9251	4.803	EXPA
Brara.B00607.1	B.rapa	A02	2793287	2794523	1237	254	762	2	475	1	27.9503	8.887	EXPA
Brara.B01279.1	B.rapa	A02	6725012	6727007	1996	254	1265	4	731	3	27.6353	9.156	EXPA
Brara.B01861.1	B.rapa	A02	11160608	11162374	1767	250	1407	3	360	2	26.5809	9.215	EXPA
Brara.B02427.1	B.rapa	A02	15980137	15981334	1198	260	780	4	418	3	27.4629	5.368	EXPB
Brara.B03141.1	B.rapa	A02	26213549	26215226	1678	254	1317	4	361	3	27.1907	9.491	EXPA
Brara.B03352.1	B.rapa	A02	28094606	28096398	1793	256	1066	3	727	2	27.8175	9.068	EXPA
Brara.B03373.1	B.rapa	A02	28163733	28164635	903	247	741	2	162	1	27.1439	7.488	EXPA
Brara.C00061.1	B.rapa	A03	257726	260231	2506	262	1211	3	1295	2	27.8119	8.887	EXPA
Brara.C02025.1	B.rapa	A03	10060453	10061984	1532	259	1137	3	395	2	28.0128	9.387	EXPA
Brara.C02080.1	B.rapa	A03	10382344	10384143	1800	258	1146	3	654	2	27.5416	5.837	EXPA
Brara.C02278.1	B.rapa	A03	11446983	11448392	1410	260	780	4	630	3	27.0468	6.937	EXPB
Brara.C02851.1	B.rapa	A03	14647184	14648730	1547	256	1087	3	460	2	27.904	9.367	EXPA
Brara.C03567.1	B.rapa	A03	18197742	18199008	1267	252	863	3	404	2	27.7208	10.883	EXPA
Brara.C04529.1	B.rapa	A03	23909603	23911399	1797	251	1015	4	782	3	27.8417	6.239	EXLB
Brara.C04532.1	B.rapa	A03	23926826	23929789	2964	251	987	4	1977	3	27.8757	6.18	EXLB
Brara.D00153.1	B.rapa	A04	1048327	1050195	1869	362	1371	4	498	3	41.0583	9.291	EXPB
Brara.D00393.1	B.rapa	A04	2833920	2835384	1465	261	1088	3	377	2	28.1059	8.977	EXPA
Brara.D00943.1	B.rapa	A04	8911973	8913298	1326	273	819	2	507	1	30.3389	7.647	EXPA
Brara.D01217.1	B.rapa	A04	11155989	11156603	615	205	615	1	0	0	22.4077	8.013	EXPA
Brara.D01734.1	B.rapa	A04	15150223	15152556	2334	261	1284	3	1050	2	28.2302	8.986	EXPA
Brara.D02404.1	B.rapa	A04	19117926	19119631	1706	259	1246	3	460	2	27.8746	9.458	EXPA
Brara.D02476.1	B.rapa	A04	19517479	19518974	1496	259	1040	3	456	2	27.5137	7.107	EXPA
Brara.E00178.1	B.rapa	A05	1019700	1022541	2842	258	2169	4	673	3	27.5166	6.444	EXPA
Brara.E00482.1	B.rapa	A05	2595478	2596392	915	214	691	3	224	2	22.7046	4.571	EXPB
Brara.E00483.1	B.rapa	A05	2605783	2607189	1407	272	1069	4	338	3	28.8086	4.961	EXPB
Brara.E00610.1	B.rapa	A05	3415239	3417003	1765	257	1218	3	547	2	27.6383	9.18	EXPA
Brara.E02601.1	B.rapa	A05	22959391	22960765	1375	252	1052	3	323	2	27.6386	10.472	EXPA
Brara.E03529.1	B.rapa	A05	27824380	27830711	6332	263	984	2	5348	1	28.4512	7.091	EXPA
Brara.F00846.1	B.rapa	A06	4769315	4770761	1447	264	1067	3	380	2	29.2352	8.797	EXPA
Brara.F03081.1	B.rapa	A06	24576151	24577460	1310	250	750	2	560	1	27.3412	7.083	EXPA
Brara.F03107.1	B.rapa	A06	24671636	24674006	2371	256	1044	3	1327	2	27.6061	8.242	EXPA
Brara.F03390.1	B.rapa	A06	26441008	26442611	1604	254	1337	4	267	3	27.0296	8.977	EXPA
Brara.F03915.1	B.rapa	A06	29315773	29317042	1270	265	1107	3	163	2	28.6238	7.294	EXLA
Brara.G00015.1	B.rapa	A07	96718	98567	1850	266	1218	4	632	3	28.5919	8.792	EXPB
Brara.G01411.1	B.rapa	A07	14557124	14559473	2350	261	1283	3	1067	2	28.3134	8.9	EXPA
Brara.G01893.1	B.rapa	A07	17492789	17494130	1342	267	1000	4	342	3	28.7455	8.429	EXPB
Brara.G02887.1	B.rapa	A07	23118727	23120358	1632	249	1343	4	289	3	26.2725	8.165	EXPA
Brara.H02336.1	B.rapa	A08	19985055	19986515	1461	253	943	3	518	2	26.8213	8.427	EXPA
Brara.H02651.1	B.rapa	A08	21243419	21244709	1291	264	1047	3	244	2	28.9798	8.755	EXPA
Brara.H03119.1	B.rapa	A08	23102981	23104282	1302	258	1081	3	221	2	28.1651	7.784	EXPA
Brara.I01201.1	B.rapa	A09	7143316	7145053	1738	258	1018	3	720	2	27.9205	8.912	EXPA
Brara.I03144.1	B.rapa	A09	30192622	30194569	1948	250	1399	4	549	3	26.4596	8.195	EXPA
Brara.I03802.1	B.rapa	A09	34952472	34953851	1380	260	1028	3	352	2	27.9808	8.892	EXPA
Brara.I05107.1	B.rapa	A09	42181040	42183404	2365	253	759	4	1606	3	27.8727	8.978	EXPA
Brara.J02672.1	B.rapa	A10	18692402	18693584	1183	256	768	3	415	2	27.8803	6.97	EXPA
Brara.J02891.1	B.rapa	A10	19666490	19668850	2361	259	1278	3	1083	2	27.5044	8.92	EXPA
Brara.K00035.1	B.rapa	Scaffold10985	130027	131417	1391	266	798	4	593	3	28.669	8.121	EXPB
Brara.K00572.1	B.rapa	Scaffold23286	3	1162	1160	244	732	4	428	3	25.1692	4.727	EXPB
Brara.K00806.1	B.rapa	Scaffold30042	38987	39905	919	253	759	3	160	2	26.8133	8.074	EXPA
Brara.K01453.1	B.rapa	Scaffold68014	4124	5830	1707	256	768	3	939	2	27.5992	8.211	EXPA
Lus10011012	L.usitatissimum	scaffold1035	116703	118140	1438	252	756	4	682	3	27.7174	6.201	EXLB
Lus10011013	L.usitatissimum	scaffold1035	118993	120708	1716	238	714	4	1002	3	26.3508	5.728	EXLB
Lus10021845	L.usitatissimum	scaffold108	829796	830771	976	261	783	3	193	2	28.3293	8.178	EXPA
Lus10003336	L.usitatissimum	scaffold1120	68611	70031	1421	267	801	4	620	3	28.7319	7.623	EXLA
Lus10027740	L.usitatissimum	scaffold1143	172250	173603	1354	260	780	3	574	2	28.7115	5.334	EXPA
Lus10017256	L.usitatissimum	scaffold117	406984	407968	985	261	783	3	202	2	28.3201	7.096	EXPA
Lus10023407	L.usitatissimum	scaffold1216	50352	51852	1501	263	789	2	712	1	28.3392	8.303	EXPA
Lus10042095	L.usitatissimum	scaffold123	679768	681128	1361	324	972	4	389	3	35.2689	6.962	EXLB
Lus10042214	L.usitatissimum	scaffold123	1238999	1240278	1280	257	771	3	509	2	27.626	8.118	EXPA
Lus10018583	L.usitatissimum	scaffold1308	436492	438274	1783	265	795	4	988	3	28.5766	7.076	EXPB
Lus10039816	L.usitatissimum	scaffold15	1752578	1754338	1761	265	795	4	966	3	28.4484	7.076	EXPB
Lus10040801	L.usitatissimum	scaffold156	1530604	1531563	960	259	777	3	183	2	28.011	9.079	EXPA
Lus10024478	L.usitatissimum	scaffold159	456973	457893	921	273	819	2	102	1	29.8087	7.863	EXPA
Lus10008603	L.usitatissimum	scaffold1686	93876	95153	1278	257	771	3	507	2	27.5621	8.118	EXPA
Lus10001244	L.usitatissimum	scaffold1746	58241	59650	1410	287	861	5	549	4	31.4064	6.825	EXLB
Lus10014406	L.usitatissimum	scaffold176	294655	296997	2343	300	900	3	1443	2	33.5041	8.53	EXPA
Lus10023968	L.usitatissimum	scaffold177	727477	728515	1039	270	810	3	229	2	29.0242	7.495	EXLA
Lus10002997	L.usitatissimum	scaffold180	105402	106130	729	211	633	2	96	1	23.4344	8.272	EXPA
Lus10009917	L.usitatissimum	scaffold200	95873	97651	1779	254	762	3	1017	2	27.1283	7.334	EXPA
Lus10012747	L.usitatissimum	scaffold206	378543	379932	1390	262	786	2	604	1	28.978	8.273	EXPA
Lus10001009	L.usitatissimum	scaffold2096	66484	67938	1455	254	762	4	693	3	28.1901	5.904	EXLB
Lus10001010	L.usitatissimum	scaffold2096	68746	70159	1414	253	759	4	655	3	27.8146	6.256	EXLB
Lus10014137	L.usitatissimum	scaffold231	10095	11773	1679	281	843	3	836	2	30.5967	7.916	EXPA
Lus10030931	L.usitatissimum	scaffold261	55042	56462	1421	259	777	5	644	4	28.2066	4.83	EXLB
Lus10009253	L.usitatissimum	scaffold267	280660	281695	1036	260	780	3	256	2	28.4011	9.064	EXPA
Lus10016533	L.usitatissimum	scaffold279	399097	400052	956	259	777	3	179	2	28.0411	9.079	EXPA
Lus10000957	L.usitatissimum	scaffold2914	4951	5997	1047	247	741	4	306	3	26.5833	6.099	EXLB
Lus10000958	L.usitatissimum	scaffold2914	13881	15031	1151	250	750	4	401	3	27.7306	5.428	EXLB
Lus10006711	L.usitatissimum	scaffold2932	227443	228682	1240	274	822	3	418	2	29.6887	8.372	EXPA
Lus10036763	L.usitatissimum	scaffold31	510123	511619	1497	254	762	3	735	2	26.9303	9.304	EXPA
Lus10034227	L.usitatissimum	scaffold310	140863	142097	1235	255	765	3	470	2	26.871	6.799	EXPA
Lus10034465	L.usitatissimum	scaffold310	1453801	1454784	984	294	882	2	102	1	31.6356	7.898	EXPA
Lus10038933	L.usitatissimum	scaffold34	909471	911405	1935	296	888	3	1047	2	30.9465	5.081	EXPB
Lus10039009	L.usitatissimum	scaffold34	1250449	1251845	1397	269	807	2	590	1	29.028	7.105	EXPA
Lus10029038	L.usitatissimum	scaffold376	212789	213910	1122	255	765	3	357	2	26.9882	6.799	EXPA
Lus10000304	L.usitatissimum	scaffold3936	1091	2281	1191	241	723	2	468	1	26.4151	7.821	EXPA
Lus10037164	L.usitatissimum	scaffold462	484484	486399	1916	261	783	3	1133	2	27.4318	9.548	EXPA
Lus10027304	L.usitatissimum	scaffold472	715691	717044	1354	270	810	2	544	1	29.029	7.105	EXPA
Lus10038013	L.usitatissimum	scaffold475	830751	831783	1033	259	777	3	256	2	28.1899	9.163	EXPA
Lus10033011	L.usitatissimum	scaffold51	1188893	1189877	985	262	786	3	199	2	28.1877	8.085	EXPA
Lus10003438	L.usitatissimum	scaffold543	114018	115709	1692	339	1017	3	675	2	35.5896	8.881	EXPA
Lus10022639	L.usitatissimum	scaffold59	273268	274635	1368	267	801	4	567	3	28.6138	7.33	EXLA
Lus10026566	L.usitatissimum	scaffold617	422323	423761	1439	264	792	3	647	2	28.5091	6.152	EXPA
Lus10026614	L.usitatissimum	scaffold617	663280	664608	1329	254	762	3	567	2	26.6228	8.555	EXPA
Lus10013849	L.usitatissimum	scaffold618	273915	274912	998	266	798	3	200	2	28.3898	6.175	EXPA
Lus10020257	L.usitatissimum	scaffold641	106355	107252	898	271	813	2	85	1	29.1742	8.484	EXPA
Lus10003822	L.usitatissimum	scaffold654	163574	166568	2995	433	1299	6	1696	5	47.2776	7.535	EXPA
Lus10007205	L.usitatissimum	scaffold674	140522	142158	1637	268	804	3	833	2	29.4707	9.907	EXPA
Lus10033700	L.usitatissimum	scaffold701	1175501	1178241	2741	333	999	4	1742	3	36.5811	6.73	EXPB
Lus10036066	L.usitatissimum	scaffold76	1027754	1028755	1002	238	714	4	288	3	24.5335	6.333	EXPB
Lus10040149	L.usitatissimum	scaffold86	443375	444420	1046	247	741	4	305	3	26.6024	6.28	EXLB
Lus10040286	L.usitatissimum	scaffold86	1187629	1189094	1466	263	789	2	677	1	28.2712	8.834	EXPA
Lus10034548	L.usitatissimum	scaffold9	511479	512438	960	254	762	3	198	2	27.5923	8.341	EXPA
Lus10010454	L.usitatissimum	scaffold910	190132	191486	1355	266	798	2	557	1	28.6456	7.305	EXPA
Lus10030449	L.usitatissimum	scaffold917	174000	175209	1210	205	615	3	595	2	21.417	8.096	EXPA
Potri.001G112900.1	P.trichocarpa	Chr01	9141526	9143276	1751	270	1220	3	531	2	29.2255	9.117	EXPA
Potri.001G151500.1	P.trichocarpa	Chr01	12679216	12680692	1477	255	1061	4	416	3	27.7648	6.675	EXLB
Potri.001G240900.1	P.trichocarpa	Chr01	25842642	25845222	2581	263	1417	3	1164	2	28.3774	9.18	EXPA
Potri.001G401700.1	P.trichocarpa	Chr01	42769790	42771411	1622	255	1160	3	462	2	28.0291	9.421	EXPA
Potri.002G017900.1	P.trichocarpa	Chr02	1086789	1088294	1506	257	1318	3	188	2	27.8766	8.251	EXPA
Potri.002G184700.1	P.trichocarpa	Chr02	14643308	14644650	1343	257	1109	3	234	2	27.8485	8.235	EXPA
Potri.003G083200.1	P.trichocarpa	Chr03	10982096	10983772	1677	251	1105	4	572	3	27.6084	5.995	EXLB
Potri.004G080200.1	P.trichocarpa	Chr04	6609164	6611366	2203	277	1128	2	1075	1	30.0686	7.83	EXPA
Potri.004G181700.1	P.trichocarpa	Chr04	19584072	19586455	2384	260	1480	5	904	4	28.4703	7.118	EXLA
Potri.004G208300.1	P.trichocarpa	Chr04	21530909	21532836	1928	350	1693	3	235	2	39.404	8.321	EXPA
Potri.005G244100.1	P.trichocarpa	Chr05	23970461	23971876	1416	257	1226	3	190	2	27.8216	8.416	EXPA
Potri.008G057100.1	P.trichocarpa	Chr08	3352504	3354454	1951	259	1193	3	758	2	27.9638	8.973	EXPA
Potri.008G088300.2	P.trichocarpa	Chr08	5519015	5521281	2267	252	1551	4	716	3	26.708	9.202	EXPA
Potri.009G031800.2	P.trichocarpa	Chr09	4253138	4255609	2472	263	1472	3	1000	2	28.3885	8.716	EXPA
Potri.009G141400.2	P.trichocarpa	Chr09	11288994	11291054	2061	279	1218	5	843	4	30.2107	7.367	EXLA
Potri.009G169500.1	P.trichocarpa	Chr09	12882112	12883670	1559	251	1322	3	237	2	27.8186	7.102	EXPA
Potri.010G167200.6	P.trichocarpa	Chr10	17020562	17023093	2532	250	1682	4	850	3	26.5818	8.773	EXPA
Potri.010G202500.1	P.trichocarpa	Chr10	19468568	19470350	1783	259	1197	3	586	2	27.8437	8.898	EXPA
Potri.013G134300.1	P.trichocarpa	Chr13	13985554	13988596	3043	263	1405	4	1638	3	28.6546	6.843	EXPB
Potri.013G154700.1	P.trichocarpa	Chr13	15006118	15007978	1861	251	1244	3	617	2	26.706	6.75	EXPA
Potri.014G066300.1	P.trichocarpa	Chr14	4127561	4129170	1610	275	1007	4	603	3	29.0256	5.549	EXPB
Potri.016G135200.1	P.trichocarpa	Chr16	13938395	13939708	1314	255	1046	3	268	2	27.6052	8.301	EXPA
Potri.017G092700.1	P.trichocarpa	Chr17	10553506	10554438	933	258	774	2	159	1	28.4214	7.411	EXPA
Potri.017G140000.1	P.trichocarpa	Chr17	14081365	14083702	2338	285	1308	2	1030	1	31.1368	8.112	EXPA
Potri.019G057500.3	P.trichocarpa	Chr19	9644760	9647043	2284	251	1636	3	648	2	26.6448	6.79	EXPA
Potri.019G101900.1	P.trichocarpa	Chr19	13780664	13783496	2833	263	1469	4	1364	3	28.6827	7.365	EXPB
Manes.01G034500.1	M.esculenta	Chromosome01	6145295	6147116	1822	251	1488	4	334	3	26.7191	8.947	EXPA
Manes.01G087800.1	M.esculenta	Chromosome01	24807877	24809409	1533	246	1001	4	532	3	27.2901	6.951	EXLB
Manes.01G092600.2	M.esculenta	Chromosome01	25256346	25258133	1788	242	1474	4	314	3	26.1344	7.991	EXPA
Manes.01G172700.1	M.esculenta	Chromosome01	31422027	31424416	2390	260	1538	3	852	2	27.9208	9.176	EXPA
Manes.01G236600.1	M.esculenta	Chromosome01	35972649	35973905	1257	281	1013	3	244	2	30.7524	6.814	EXPA
Manes.01G269500.1	M.esculenta	Chromosome01	38906063	38907043	981	267	801	3	180	2	28.2458	5.144	EXPB
Manes.02G029700.1	M.esculenta	Chromosome02	3005250	3006846	1597	265	1379	3	218	2	28.9047	8.057	EXPA
Manes.02G044700.1	M.esculenta	Chromosome02	4261050	4262747	1698	248	1147	4	551	3	27.3329	4.865	EXLB
Manes.02G053000.3	M.esculenta	Chromosome02	4515709	4517643	1935	242	1628	4	307	3	25.902	7.755	EXPA
Manes.02G131900.1	M.esculenta	Chromosome02	11162682	11166067	3386	260	2220	3	1166	2	28.0791	9.152	EXPA
Manes.02G138700.1	M.esculenta	Chromosome02	11744424	11745888	1465	254	762	2	703	1	28.2925	8.477	EXPA
Manes.03G086100.1	M.esculenta	Chromosome03	18630601	18632058	1458	249	1280	3	178	2	26.5649	7.616	EXPA
Manes.03G111500.1	M.esculenta	Chromosome03	24345498	24346690	1193	251	1007	3	186	2	27.5254	9.088	EXPA
Manes.04G068200.1	M.esculenta	Chromosome04	23425182	23427303	2122	260	1287	5	835	4	28.1791	6.913	EXLA
Manes.05G006600.1	M.esculenta	Chromosome05	573143	574316	1174	255	1009	3	165	2	27.6814	8.27	EXPA
Manes.05G049700.1	M.esculenta	Chromosome05	3919168	3920520	1353	273	1039	3	314	2	28.8145	5.107	EXPB
Manes.05G103501.1	M.esculenta	Chromosome05	9659827	9662573	2747	252	2425	4	322	3	26.653	8.449	EXPA
Manes.05G103900.1	M.esculenta	Chromosome05	9812988	9815423	2436	252	2114	4	322	3	26.653	8.449	EXPA
Manes.05G143800.1	M.esculenta	Chromosome05	21496499	21498240	1742	254	1580	3	162	2	27.2711	7.925	EXPA
Manes.06G091300.1	M.esculenta	Chromosome06	23103506	23105441	1936	250	1680	4	256	3	26.676	6.467	EXPA
Manes.07G081300.2	M.esculenta	Chromosome07	23711614	23716472	4859	283	1960	3	2899	2	30.7079	7.493	EXPA
[truncated: 463 more rows]

## Sheet: Table S3
Table S3. The e-value of the DPBB domain in four species.
Species name	Gene_id	E-value of DPBB domain
C.crispus	CDF41071	2.2e-07
O.lucimarinus	87673	2e-08
O.lucimarinus	93621	2.5e-06
O.lucimarinus	94158	2.5e-06
M.pusilla	60822	2.5e-14
M.pusilla	51975	1.6e-06
C.reinhardtii	Cre08.g381600.t1.2	2.4e-13
C.reinhardtii	Cre16.g686700.t1.1	4.7e-13
C.reinhardtii	Cre03.g177800.t1.1	1.7e-11
C.reinhardtii	Cre08.g381550.t1.2	1.8e-11
C.reinhardtii	Cre02.g076987.t1.1	3.3e-11
C.reinhardtii	Cre17.g723100.t1.2	3.5e-11
C.reinhardtii	Cre03.g177100.t1.2	4.7e-10
C.reinhardtii	Cre14.g631950.t1.2	5.5e-10
C.reinhardtii	Cre03.g177150.t1.2	1.8e-09
C.reinhardtii	Cre04.g226750.t1.2	7.9e-09
C.reinhardtii	Cre03.g153850.t1.2	1.4e-07

## Sheet: Table S4
Table S4. The number of expansin genes in ten lineages.
Lineages	NO. of species	NO. of expansins	Average number of expansins per species
Chlorophyte algae	2	5	2.5
Streptophyte algae	5	73	14.6
Liverwort	1	34	34
Moss	1	40	40
Lycophyte	1	18	18
Fern	1	21	21
Gymnosperm	2	91	45.5
Basal angiosperm	2	39	19.5
Monocot	11	893	81.1818
Eudicot	31	1247	40.2258

## Sheet: Table S5
Table S5. Identification of intergenomic collinear genes in 44 species.
Gene id	Species	Subfamily	Gene id	Species	Subfamily
evm_27.model.AmTr_v1.0_scaffold00001.82	A.trichopoda	EXPA	Nycol.I01708.1	N.colorata	EXPA
evm_27.model.AmTr_v1.0_scaffold00012.186	A.trichopoda	EXPA	Nycol.E00113.1	N.colorata	EXPA
evm_27.model.AmTr_v1.0_scaffold00044.32	A.trichopoda	EXPA	Nycol.B01653.1	N.colorata	EXPA
evm_27.model.AmTr_v1.0_scaffold00044.32	A.trichopoda	EXPA	Nycol.I00557.1	N.colorata	EXPA
evm_27.model.AmTr_v1.0_scaffold00077.40	A.trichopoda	EXPA	Nycol.J01656.1	N.colorata	EXPA
evm_27.model.AmTr_v1.0_scaffold00009.394	A.trichopoda	EXPB	Nycol.D00928.1	N.colorata	EXPB
evm_27.model.AmTr_v1.0_scaffold00001.273	A.trichopoda	EXLA	Nycol.B02649.1	N.colorata	EXLA
evm_27.model.AmTr_v1.0_scaffold00002.177	A.trichopoda	EXLB	Nycol.L01357.2	N.colorata	EXLB
evm_27.model.AmTr_v1.0_scaffold00012.186	A.trichopoda	EXPA	XP_008784594.1	P.dactylifera	EXPA
evm_27.model.AmTr_v1.0_scaffold00119.39	A.trichopoda	EXPA	XP_008780525.1	P.dactylifera	EXPA
evm_27.model.AmTr_v1.0_scaffold00009.394	A.trichopoda	EXPB	XP_008806534.1	P.dactylifera	EXPB
evm_27.model.AmTr_v1.0_scaffold00111.29	A.trichopoda	EXPB	XP_008803823.1	P.dactylifera	EXPB
evm_27.model.AmTr_v1.0_scaffold00001.467	A.trichopoda	EXPA	LOC_Os03g06000.1	O.sativa	EXPA
evm_27.model.AmTr_v1.0_scaffold00001.273	A.trichopoda	EXLA	LOC_Os03g04020.2	O.sativa	EXLA
evm_27.model.AmTr_v1.0_scaffold00001.273	A.trichopoda	EXLA	Sobic.001G516500.1	S.bicolor	EXLA
evm_27.model.AmTr_v1.0_scaffold00001.273	A.trichopoda	EXLA	Zm00001d027520_P001	Z.mays	EXLA
evm_27.model.AmTr_v1.0_scaffold00001.273	A.trichopoda	EXLA	Seita.4G284800.1	S.italica	EXLA
evm_27.model.AmTr_v1.0_scaffold00001.273	A.trichopoda	EXLA	Pavir.9KG573300.1	P.virgatum	EXLA
evm_27.model.AmTr_v1.0_scaffold00012.186	A.trichopoda	EXPA	KMT05234	B.vulgaris	EXPA
evm_27.model.AmTr_v1.0_scaffold00012.186	A.trichopoda	EXPA	KMT18338	B.vulgaris	EXPA
evm_27.model.AmTr_v1.0_scaffold00044.32	A.trichopoda	EXPA	KMT13336	B.vulgaris	EXPA
evm_27.model.AmTr_v1.0_scaffold00012.186	A.trichopoda	EXPA	Migut.D02087.1	M.guttatus	EXPA
evm_27.model.AmTr_v1.0_scaffold00009.394	A.trichopoda	EXPB	Migut.H01074.1	M.guttatus	EXPB
evm_27.model.AmTr_v1.0_scaffold00111.29	A.trichopoda	EXPB	Migut.F00505.1	M.guttatus	EXPB
evm_27.model.AmTr_v1.0_scaffold00002.177	A.trichopoda	EXLB	PHT92846	C.annuum	EXLB
evm_27.model.AmTr_v1.0_scaffold00044.32	A.trichopoda	EXPA	PGSC0003DMP400029232	S.tuberosum	EXPA
evm_27.model.AmTr_v1.0_scaffold00111.29	A.trichopoda	EXPB	PGSC0003DMP400032846	S.tuberosum	EXPB
evm_27.model.AmTr_v1.0_scaffold00002.111	A.trichopoda	EXLB	PGSC0003DMP400003309	S.tuberosum	EXLB
evm_27.model.AmTr_v1.0_scaffold00012.186	A.trichopoda	EXPA	Solyc06g005560.3.1	S.lycopersicum	EXPA
evm_27.model.AmTr_v1.0_scaffold00111.29	A.trichopoda	EXPB	Solyc03g093390.3.1	S.lycopersicum	EXPB
evm_27.model.AmTr_v1.0_scaffold00002.111	A.trichopoda	EXLB	Solyc08g077330.3.1	S.lycopersicum	EXLB
evm_27.model.AmTr_v1.0_scaffold00012.186	A.trichopoda	EXPA	VIT_206s0004g04860.1	V.vinifera	EXPA
evm_27.model.AmTr_v1.0_scaffold00119.39	A.trichopoda	EXPA	VIT_206s0004g00070.3	V.vinifera	EXPA
evm_27.model.AmTr_v1.0_scaffold00012.186	A.trichopoda	EXPA	Eucgr.B02355.1	E.grandis	EXPA
evm_27.model.AmTr_v1.0_scaffold00044.32	A.trichopoda	EXPA	Eucgr.F02908.1	E.grandis	EXPA
evm_27.model.AmTr_v1.0_scaffold00119.39	A.trichopoda	EXPA	Eucgr.J01729.1	E.grandis	EXPA
evm_27.model.AmTr_v1.0_scaffold00009.394	A.trichopoda	EXPB	Eucgr.A01806.1	E.grandis	EXPB
evm_27.model.AmTr_v1.0_scaffold00002.111	A.trichopoda	EXLB	Eucgr.E00317.1	E.grandis	EXLB
evm_27.model.AmTr_v1.0_scaffold00012.186	A.trichopoda	EXPA	orange1.1g024916m	C.sinensis	EXPA
evm_27.model.AmTr_v1.0_scaffold00012.186	A.trichopoda	EXPA	orange1.1g046524m	C.sinensis	EXPA
evm_27.model.AmTr_v1.0_scaffold00119.39	A.trichopoda	EXPA	orange1.1g025827m	C.sinensis	EXPA
evm_27.model.AmTr_v1.0_scaffold00111.29	A.trichopoda	EXPB	orange1.1g024303m	C.sinensis	EXPB
evm_27.model.AmTr_v1.0_scaffold00002.177	A.trichopoda	EXLB	orange1.1g025837m	C.sinensis	EXLB
evm_27.model.AmTr_v1.0_scaffold00012.186	A.trichopoda	EXPA	Ciclev10029094m	C.clementina	EXPA
evm_27.model.AmTr_v1.0_scaffold00012.186	A.trichopoda	EXPA	Ciclev10032484m	C.clementina	EXPA
evm_27.model.AmTr_v1.0_scaffold00119.39	A.trichopoda	EXPA	Ciclev10017738m	C.clementina	EXPA
evm_27.model.AmTr_v1.0_scaffold00119.39	A.trichopoda	EXPA	Ciclev10021887m	C.clementina	EXPA
evm_27.model.AmTr_v1.0_scaffold00111.29	A.trichopoda	EXPB	Ciclev10005627m	C.clementina	EXPB
evm_27.model.AmTr_v1.0_scaffold00012.186	A.trichopoda	EXPA	Gorai.009G098800.1	G.raimondii	EXPA
evm_27.model.AmTr_v1.0_scaffold00077.40	A.trichopoda	EXPA	Gorai.009G293500.1	G.raimondii	EXPA
evm_27.model.AmTr_v1.0_scaffold00002.111	A.trichopoda	EXLB	Gorai.004G188800.2	G.raimondii	EXLB
evm_27.model.AmTr_v1.0_scaffold00002.111	A.trichopoda	EXLB	Gorai.008G229300.1	G.raimondii	EXLB
evm_27.model.AmTr_v1.0_scaffold00012.186	A.trichopoda	EXPA	Thecc.09G320300.1	T.cacao	EXPA
evm_27.model.AmTr_v1.0_scaffold00009.394	A.trichopoda	EXPB	Thecc.02G177600.1	T.cacao	EXPB
evm_27.model.AmTr_v1.0_scaffold00111.29	A.trichopoda	EXPB	Thecc.03G151400.1	T.cacao	EXPB
evm_27.model.AmTr_v1.0_scaffold00002.111	A.trichopoda	EXLB	Thecc.03G234700.1	T.cacao	EXLB
evm_27.model.AmTr_v1.0_scaffold00002.177	A.trichopoda	EXLB	Thecc.03G241800.1	T.cacao	EXLB
evm_27.model.AmTr_v1.0_scaffold00012.186	A.trichopoda	EXPA	evm.model.supercontig_1.419	C.papaya	EXPA
evm_27.model.AmTr_v1.0_scaffold00012.186	A.trichopoda	EXPA	evm.model.supercontig_81.134	C.papaya	EXPA
evm_27.model.AmTr_v1.0_scaffold00119.39	A.trichopoda	EXPA	evm.model.supercontig_119.14	C.papaya	EXPA
evm_27.model.AmTr_v1.0_scaffold00009.394	A.trichopoda	EXPB	evm.model.supercontig_34.142	C.papaya	EXPB
evm_27.model.AmTr_v1.0_scaffold00009.394	A.trichopoda	EXPB	CDY31940	B.napus	EXPB
evm_27.model.AmTr_v1.0_scaffold00012.186	A.trichopoda	EXPA	Lus10016533	L.usitatissimum	EXPA
evm_27.model.AmTr_v1.0_scaffold00012.186	A.trichopoda	EXPA	Lus10040801	L.usitatissimum	EXPA
evm_27.model.AmTr_v1.0_scaffold00009.394	A.trichopoda	EXPB	Lus10018583	L.usitatissimum	EXPB
evm_27.model.AmTr_v1.0_scaffold00009.394	A.trichopoda	EXPB	Lus10039816	L.usitatissimum	EXPB
evm_27.model.AmTr_v1.0_scaffold00002.177	A.trichopoda	EXLB	Lus10040149	L.usitatissimum	EXLB
evm_27.model.AmTr_v1.0_scaffold00012.186	A.trichopoda	EXPA	Potri.001G240900.1	P.trichocarpa	EXPA
evm_27.model.AmTr_v1.0_scaffold00012.186	A.trichopoda	EXPA	Potri.009G031800.2	P.trichocarpa	EXPA
evm_27.model.AmTr_v1.0_scaffold00012.186	A.trichopoda	EXPA	Potri.010G202500.1	P.trichocarpa	EXPA
evm_27.model.AmTr_v1.0_scaffold00044.32	A.trichopoda	EXPA	Potri.017G140000.1	P.trichocarpa	EXPA
evm_27.model.AmTr_v1.0_scaffold00009.394	A.trichopoda	EXPB	Potri.013G134300.1	P.trichocarpa	EXPB
evm_27.model.AmTr_v1.0_scaffold00002.177	A.trichopoda	EXLB	Potri.001G151500.1	P.trichocarpa	EXLB
evm_27.model.AmTr_v1.0_scaffold00002.177	A.trichopoda	EXLB	Potri.003G083200.1	P.trichocarpa	EXLB
evm_27.model.AmTr_v1.0_scaffold00012.186	A.trichopoda	EXPA	Manes.01G172700.1	M.esculenta	EXPA
evm_27.model.AmTr_v1.0_scaffold00012.186	A.trichopoda	EXPA	Manes.02G131900.1	M.esculenta	EXPA
evm_27.model.AmTr_v1.0_scaffold00002.177	A.trichopoda	EXLB	Manes.01G087800.1	M.esculenta	EXLB
evm_27.model.AmTr_v1.0_scaffold00119.39	A.trichopoda	EXPA	28842.m000919	R.communis	EXPA
evm_27.model.AmTr_v1.0_scaffold00009.394	A.trichopoda	EXPB	29983.m003217	R.communis	EXPB
evm_27.model.AmTr_v1.0_scaffold00012.186	A.trichopoda	EXPA	Cucsa.117860.1	C.sativus	EXPA
evm_27.model.AmTr_v1.0_scaffold00001.273	A.trichopoda	EXLA	Cucsa.099320.1	C.sativus	EXLA
evm_27.model.AmTr_v1.0_scaffold00002.111	A.trichopoda	EXLB	Cucsa.313520.1	C.sativus	EXLB
evm_27.model.AmTr_v1.0_scaffold00002.177	A.trichopoda	EXLB	Cucsa.313740.1	C.sativus	EXLB
evm_27.model.AmTr_v1.0_scaffold00012.186	A.trichopoda	EXPA	Cla97C03G052380.1	C.lanatus	EXPA
evm_27.model.AmTr_v1.0_scaffold00002.111	A.trichopoda	EXLB	Cla97C09G175230.1	C.lanatus	EXLB
evm_27.model.AmTr_v1.0_scaffold00002.177	A.trichopoda	EXLB	Cla97C09G175480.1	C.lanatus	EXLB
evm_27.model.AmTr_v1.0_scaffold00012.186	A.trichopoda	EXPA	Medtr2g097030.2	M.truncatula	EXPA
evm_27.model.AmTr_v1.0_scaffold00012.186	A.trichopoda	EXPA	Medtr5g079950.1	M.truncatula	EXPA
evm_27.model.AmTr_v1.0_scaffold00044.32	A.trichopoda	EXPA	Medtr3g064510.1	M.truncatula	EXPA
evm_27.model.AmTr_v1.0_scaffold00002.111	A.trichopoda	EXLB	Medtr4g098930.1	M.truncatula	EXLB
evm_27.model.AmTr_v1.0_scaffold00002.177	A.trichopoda	EXLB	Medtr4g099370.1	M.truncatula	EXLB
evm_27.model.AmTr_v1.0_scaffold00012.186	A.trichopoda	EXPA	Glyma.02G248500.1	G.max	EXPA
evm_27.model.AmTr_v1.0_scaffold00012.186	A.trichopoda	EXPA	Glyma.13G336600.1	G.max	EXPA
evm_27.model.AmTr_v1.0_scaffold00012.186	A.trichopoda	EXPA	Glyma.14G068000.1	G.max	EXPA
evm_27.model.AmTr_v1.0_scaffold00012.186	A.trichopoda	EXPA	Glyma.15G037700.1	G.max	EXPA
evm_27.model.AmTr_v1.0_scaffold00044.32	A.trichopoda	EXPA	Glyma.18G044100.2	G.max	EXPA
evm_27.model.AmTr_v1.0_scaffold00002.111	A.trichopoda	EXLB	Glyma.05G069100.1	G.max	EXLB
evm_27.model.AmTr_v1.0_scaffold00002.111	A.trichopoda	EXLB	Glyma.11G040700.2	G.max	EXLB
evm_27.model.AmTr_v1.0_scaffold00002.111	A.trichopoda	EXLB	Glyma.17G151700.1	G.max	EXLB
evm_27.model.AmTr_v1.0_scaffold00002.177	A.trichopoda	EXLB	Glyma.05G065800.1	G.max	EXLB
evm_27.model.AmTr_v1.0_scaffold00002.177	A.trichopoda	EXLB	Glyma.17G147400.1	G.max	EXLB
evm_27.model.AmTr_v1.0_scaffold00012.186	A.trichopoda	EXPA	Phvul.008G232200.1	P.vulgaris	EXPA
evm_27.model.AmTr_v1.0_scaffold00012.186	A.trichopoda	EXPA	Phvul.011G063800.1	P.vulgaris	EXPA
evm_27.model.AmTr_v1.0_scaffold00012.186	A.trichopoda	EXPA	Phvul.L006043.1	P.vulgaris	EXPA
evm_27.model.AmTr_v1.0_scaffold00002.111	A.trichopoda	EXLB	Phvul.003G228000.1	P.vulgaris	EXLB
evm_27.model.AmTr_v1.0_scaffold00002.177	A.trichopoda	EXLB	Phvul.003G224600.1	P.vulgaris	EXLB
evm_27.model.AmTr_v1.0_scaffold00012.186	A.trichopoda	EXPA	Prupe.2G237000.1	P.persica	EXPA
evm_27.model.AmTr_v1.0_scaffold00012.186	A.trichopoda	EXPA	Prupe.6G075100.1	P.persica	EXPA
evm_27.model.AmTr_v1.0_scaffold00009.394	A.trichopoda	EXPB	Prupe.3G155600.1	P.persica	EXPB
evm_27.model.AmTr_v1.0_scaffold00111.29	A.trichopoda	EXPB	Prupe.2G136500.1	P.persica	EXPB
evm_27.model.AmTr_v1.0_scaffold00111.29	A.trichopoda	EXPB	Prupe.2G274400.1	P.persica	EXPB
evm_27.model.AmTr_v1.0_scaffold00002.111	A.trichopoda	EXLB	Prupe.5G047300.1	P.persica	EXLB
evm_27.model.AmTr_v1.0_scaffold00002.177	A.trichopoda	EXLB	Prupe.5G057900.1	P.persica	EXLB
evm_27.model.AmTr_v1.0_scaffold00012.186	A.trichopoda	EXPA	MD00G1013600	M.domestica	EXPA
evm_27.model.AmTr_v1.0_scaffold00012.186	A.trichopoda	EXPA	MD03G1090700	M.domestica	EXPA
evm_27.model.AmTr_v1.0_scaffold00012.186	A.trichopoda	EXPA	MD07G1200300	M.domestica	EXPA
evm_27.model.AmTr_v1.0_scaffold00044.32	A.trichopoda	EXPA	MD09G1279500	M.domestica	EXPA
evm_27.model.AmTr_v1.0_scaffold00077.40	A.trichopoda	EXPA	MD04G1173400	M.domestica	EXPA
evm_27.model.AmTr_v1.0_scaffold00009.394	A.trichopoda	EXPB	MD09G1250100	M.domestica	EXPB
evm_27.model.AmTr_v1.0_scaffold00009.394	A.trichopoda	EXPB	MD17G1242600	M.domestica	EXPB
evm_27.model.AmTr_v1.0_scaffold00111.29	A.trichopoda	EXPB	MD07G1250600	M.domestica	EXPB
evm_27.model.AmTr_v1.0_scaffold00002.111	A.trichopoda	EXLB	MD06G1041000	M.domestica	EXLB
evm_27.model.AmTr_v1.0_scaffold00002.177	A.trichopoda	EXLB	MD06G1047600	M.domestica	EXLB
evm_27.model.AmTr_v1.0_scaffold00012.186	A.trichopoda	EXPA	gene02221-v1.0-hybrid.t1	F.vesca	EXPA
evm_27.model.AmTr_v1.0_scaffold00012.186	A.trichopoda	EXPA	gene26493-v1.0-hybrid.t1	F.vesca	EXPA
evm_27.model.AmTr_v1.0_scaffold00111.29	A.trichopoda	EXPB	gene21182-v1.0-hybrid.t1	F.vesca	EXPB
evm_27.model.AmTr_v1.0_scaffold00002.111	A.trichopoda	EXLB	gene10527-v2.0.a2-hybrid.t1	F.vesca	EXLB
evm_27.model.AmTr_v1.0_scaffold00002.177	A.trichopoda	EXLB	gene10788-v1.0-hybrid.t1	F.vesca	EXLB
evm_27.model.AmTr_v1.0_scaffold00012.186	A.trichopoda	EXPA	PRQ34119	R.chinensis	EXPA
evm_27.model.AmTr_v1.0_scaffold00012.186	A.trichopoda	EXPA	PRQ59219	R.chinensis	EXPA
evm_27.model.AmTr_v1.0_scaffold00044.32	A.trichopoda	EXPA	PRQ45309	R.chinensis	EXPA
evm_27.model.AmTr_v1.0_scaffold00119.39	A.trichopoda	EXPA	PRQ35818	R.chinensis	EXPA
evm_27.model.AmTr_v1.0_scaffold00111.29	A.trichopoda	EXPB	PRQ59775	R.chinensis	EXPB
evm_27.model.AmTr_v1.0_scaffold00002.111	A.trichopoda	EXLB	PRQ18636	R.chinensis	EXLB
evm_27.model.AmTr_v1.0_scaffold00002.177	A.trichopoda	EXLB	PRQ18381	R.chinensis	EXLB
Nycol.B02579.1	N.colorata	EXPA	XP_008806134.1	P.dactylifera	EXPA
Nycol.E00113.1	N.colorata	EXPA	XP_008777004.1	P.dactylifera	EXPA
Nycol.E00113.1	N.colorata	EXPA	XP_008784594.1	P.dactylifera	EXPA
Nycol.E00113.1	N.colorata	EXPA	XP_008799850.1	P.dactylifera	EXPA
Nycol.F01261.1	N.colorata	EXPA	XP_008777004.1	P.dactylifera	EXPA
Nycol.J01195.1	N.colorata	EXPA	XP_017700135.1	P.dactylifera	EXPA
Nycol.J01655.1	N.colorata	EXPA	XP_008792215.1	P.dactylifera	EXPA
Nycol.L01357.2	N.colorata	EXLB	XP_008786197.1	P.dactylifera	EXLB
Nycol.D00928.1	N.colorata	EXPB	TraesCS2A02G373000.1	T.aestivum	EXPB
Nycol.D00928.1	N.colorata	EXPB	TraesCS2B02G390000.1	T.aestivum	EXPB
Nycol.D00928.1	N.colorata	EXPB	TraesCS6D02G218500.1	T.aestivum	EXPB
Nycol.B01653.1	N.colorata	EXPA	LOC_Os04g49410.1	O.sativa	EXPA
Nycol.I01836.1	N.colorata	EXPA	LOC_Os06g50400.1	O.sativa	EXPA
Nycol.D00928.1	N.colorata	EXPB	LOC_Os02g42650.1	O.sativa	EXPB
Nycol.B01653.1	N.colorata	EXPA	Sobic.006G191700.1	S.bicolor	EXPA
Nycol.I01836.1	N.colorata	EXPA	Sobic.010G268700.1	S.bicolor	EXPA
Nycol.D00928.1	N.colorata	EXPB	Sobic.004G227900.1	S.bicolor	EXPB
Nycol.D00928.1	N.colorata	EXPB	Zm00001d002860_P002	Z.mays	EXPB
Nycol.D00928.1	N.colorata	EXPB	Zm00001d017377_P001	Z.mays	EXPB
Nycol.B01653.1	N.colorata	EXPA	Seita.7G212500.1	S.italica	EXPA
Nycol.I01836.1	N.colorata	EXPA	Seita.4G282500.1	S.italica	EXPA
Nycol.D00928.1	N.colorata	EXPB	Seita.1G248900.1	S.italica	EXPB
Nycol.D00928.1	N.colorata	EXPB	Seita.7G177400.1	S.italica	EXPB
Nycol.B01653.1	N.colorata	EXPA	Pavir.7KG304900.1	P.virgatum	EXPA
Nycol.B01653.1	N.colorata	EXPA	Pavir.7NG307800.1	P.virgatum	EXPA
Nycol.I01836.1	N.colorata	EXPA	Pavir.4KG379303.1	P.virgatum	EXPA
Nycol.I01836.1	N.colorata	EXPA	Pavir.4NG327900.1	P.virgatum	EXPA
Nycol.D00928.1	N.colorata	EXPB	Pavir.1KG408500.1	P.virgatum	EXPB
Nycol.D00928.1	N.colorata	EXPB	Pavir.7KG259600.1	P.virgatum	EXPB
Nycol.D00928.1	N.colorata	EXPB	Pavir.7NG337400.1	P.virgatum	EXPB
Nycol.B02579.1	N.colorata	EXPA	PGSC0003DMP400017571	S.tuberosum	EXPA
Nycol.E00113.1	N.colorata	EXPA	PGSC0003DMP400007815	S.tuberosum	EXPA
Nycol.E00113.1	N.colorata	EXPA	PGSC0003DMP400052934	S.tuberosum	EXPA
Nycol.I01836.1	N.colorata	EXPA	PGSC0003DMP400017571	S.tuberosum	EXPA
Nycol.L01357.2	N.colorata	EXLB	PGSC0003DMP400045512	S.tuberosum	EXLB
Nycol.B01653.1	N.colorata	EXPA	Solyc02g081210.3.1	S.lycopersicum	EXPA
Nycol.B02579.1	N.colorata	EXPA	Solyc04g081870.3.1	S.lycopersicum	EXPA
Nycol.E00113.1	N.colorata	EXPA	Solyc06g005560.3.1	S.lycopersicum	EXPA
Nycol.E00113.1	N.colorata	EXPA	Solyc06g076220.3.1	S.lycopersicum	EXPA
Nycol.L01357.2	N.colorata	EXLB	Solyc08g077900.3.1	S.lycopersicum	EXLB
Nycol.B02579.1	N.colorata	EXPA	VIT_206s0004g07970.1	V.vinifera	EXPA
Nycol.B02579.1	N.colorata	EXPA	VIT_218s0001g01130.1	V.vinifera	EXPA
Nycol.E00113.1	N.colorata	EXPA	VIT_206s0004g04860.1	V.vinifera	EXPA
Nycol.E00113.1	N.colorata	EXPA	VIT_208s0007g00440.1	V.vinifera	EXPA
Nycol.E00113.1	N.colorata	EXPA	VIT_213s0019g01650.1	V.vinifera	EXPA
Nycol.E01375.1	N.colorata	EXPA	VIT_206s0004g07970.1	V.vinifera	EXPA
Nycol.F01261.1	N.colorata	EXPA	VIT_208s0007g00440.1	V.vinifera	EXPA
Nycol.F01261.1	N.colorata	EXPA	VIT_213s0019g01650.1	V.vinifera	EXPA
Nycol.J01655.1	N.colorata	EXPA	VIT_213s0067g02930.1	V.vinifera	EXPA
Nycol.I01780.1	N.colorata	EXLA	VIT_203s0038g03430.1	V.vinifera	EXLA
Nycol.B02579.1	N.colorata	EXPA	Thecc.09G363200.1	T.cacao	EXPA
Nycol.E00113.1	N.colorata	EXPA	Thecc.05G038700.1	T.cacao	EXPA
Nycol.E00113.1	N.colorata	EXPA	Thecc.09G320300.1	T.cacao	EXPA
Nycol.F01261.1	N.colorata	EXPA	Thecc.05G038700.1	T.cacao	EXPA
Nycol.F01261.1	N.colorata	EXPA	Thecc.10G036000.1	T.cacao	EXPA
Nycol.I01836.1	N.colorata	EXPA	Thecc.08G049600.1	T.cacao	EXPA
Nycol.L01357.2	N.colorata	EXLB	Thecc.03G241800.1	T.cacao	EXLB
Nycol.B01653.1	N.colorata	EXPA	Potri.004G080200.1	P.trichocarpa	EXPA
Nycol.E00113.1	N.colorata	EXPA	Potri.001G240900.1	P.trichocarpa	EXPA
Nycol.E00113.1	N.colorata	EXPA	Potri.008G057100.1	P.trichocarpa	EXPA
Nycol.E00113.1	N.colorata	EXPA	Potri.009G031800.2	P.trichocarpa	EXPA
Nycol.E00113.1	N.colorata	EXPA	Potri.010G202500.1	P.trichocarpa	EXPA
Nycol.F01261.1	N.colorata	EXPA	Potri.001G240900.1	P.trichocarpa	EXPA
Nycol.F01261.1	N.colorata	EXPA	Potri.010G202500.1	P.trichocarpa	EXPA
Nycol.J01655.1	N.colorata	EXPA	Potri.013G154700.1	P.trichocarpa	EXPA
Nycol.I01780.1	N.colorata	EXLA	Potri.004G181700.1	P.trichocarpa	EXLA
Nycol.I01780.1	N.colorata	EXLA	Potri.009G141400.2	P.trichocarpa	EXLA
Nycol.L01357.2	N.colorata	EXLB	Potri.001G151500.1	P.trichocarpa	EXLB
Nycol.L01357.2	N.colorata	EXLB	Potri.003G083200.1	P.trichocarpa	EXLB
Nycol.B02579.1	N.colorata	EXPA	30170.m014276	R.communis	EXPA
Nycol.B01653.1	N.colorata	EXPA	Phvul.008G240800.1	P.vulgaris	EXPA
Nycol.B02579.1	N.colorata	EXPA	Phvul.001G003700.1	P.vulgaris	EXPA
Nycol.B02579.1	N.colorata	EXPA	Phvul.009G019000.1	P.vulgaris	EXPA
Nycol.E00113.1	N.colorata	EXPA	Phvul.011G063800.1	P.vulgaris	EXPA
Nycol.E00113.1	N.colorata	EXPA	Phvul.L006043.1	P.vulgaris	EXPA
Nycol.F01261.1	N.colorata	EXPA	Phvul.L006043.1	P.vulgaris	EXPA
Nycol.I00557.1	N.colorata	EXPA	Phvul.008G240800.1	P.vulgaris	EXPA
Nycol.I01708.1	N.colorata	EXPA	Phvul.003G213800.1	P.vulgaris	EXPA
Nycol.J01195.1	N.colorata	EXPA	Phvul.001G219700.1	P.vulgaris	EXPA
Nycol.J01195.1	N.colorata	EXPA	Phvul.007G207600.1	P.vulgaris	EXPA
Nycol.I01780.1	N.colorata	EXLA	Phvul.003G224800.1	P.vulgaris	EXLB
Nycol.L01357.2	N.colorata	EXLB	Phvul.003G224600.1	P.vulgaris	EXLB
Nycol.B01653.1	N.colorata	EXPA	Prupe.3G014800.1	P.persica	EXPA
Nycol.B02579.1	N.colorata	EXPA	Prupe.1G360700.1	P.persica	EXPA
Nycol.E00113.1	N.colorata	EXPA	Prupe.2G237000.1	P.persica	EXPA
Nycol.E00113.1	N.colorata	EXPA	Prupe.6G075100.1	P.persica	EXPA
Nycol.F01261.1	N.colorata	EXPA	Prupe.2G237000.1	P.persica	EXPA
Nycol.F01261.1	N.colorata	EXPA	Prupe.6G075100.1	P.persica	EXPA
Nycol.B01653.1	N.colorata	EXPA	PRQ45309	R.chinensis	EXPA
Nycol.B02579.1	N.colorata	EXPA	PRQ27271	R.chinensis	EXPA
Nycol.E00113.1	N.colorata	EXPA	PRQ34119	R.chinensis	EXPA
Nycol.E00113.1	N.colorata	EXPA	PRQ43254	R.chinensis	EXPA
Nycol.E00113.1	N.colorata	EXPA	PRQ59219	R.chinensis	EXPA
Nycol.F00969.1	N.colorata	EXPA	PRQ42719	R.chinensis	EXPA
Nycol.F00969.1	N.colorata	EXPA	PRQ59614	R.chinensis	EXPA
Nycol.F01261.1	N.colorata	EXPA	PRQ34119	R.chinensis	EXPA
Nycol.F01261.1	N.colorata	EXPA	PRQ43254	R.chinensis	EXPA
Nycol.F01261.1	N.colorata	EXPA	PRQ59219	R.chinensis	EXPA
XP_008777004.1	P.dactylifera	EXPA	TraesCS5D02G494800.1	T.aestivum	EXPA
XP_008782645.1	P.dactylifera	EXPA	TraesCS3A02G344800.1	T.aestivum	EXPA
XP_008782645.1	P.dactylifera	EXPA	TraesCS3B02G376800.1	T.aestivum	EXPA
XP_008782645.1	P.dactylifera	EXPA	TraesCS3D02G338600.1	T.aestivum	EXPA
XP_008792215.1	P.dactylifera	EXPA	TraesCS1B02G310300.1	T.aestivum	EXPA
XP_008792215.1	P.dactylifera	EXPA	TraesCS3A02G344800.1	T.aestivum	EXPA
XP_008792215.1	P.dactylifera	EXPA	TraesCS3B02G376800.1	T.aestivum	EXPA
XP_008792215.1	P.dactylifera	EXPA	TraesCS3D02G338600.1	T.aestivum	EXPA
XP_008798561.1	P.dactylifera	EXPA	TraesCS3A02G344800.1	T.aestivum	EXPA
XP_008798561.1	P.dactylifera	EXPA	TraesCS3B02G376800.1	T.aestivum	EXPA
XP_008798561.1	P.dactylifera	EXPA	TraesCS3D02G338600.1	T.aestivum	EXPA
XP_008802833.1	P.dactylifera	EXPB	TraesCS6A02G249700.1	T.aestivum	EXPB
XP_008802833.1	P.dactylifera	EXPB	TraesCS6D02G231400.1	T.aestivum	EXPB
XP_008777004.1	P.dactylifera	EXPA	Sobic.001G033300.1	S.bicolor	EXPA
XP_008780525.1	P.dactylifera	EXPA	Sobic.001G356400.1	S.bicolor	EXPA
XP_008782645.1	P.dactylifera	EXPA	Sobic.003G338801.1	S.bicolor	EXPA
XP_008783801.1	P.dactylifera	EXPA	Sobic.004G238801.1	S.bicolor	EXPA
XP_008784594.1	P.dactylifera	EXPA	Sobic.001G033300.1	S.bicolor	EXPA
XP_008784594.1	P.dactylifera	EXPA	Sobic.003G444400.1	S.bicolor	EXPA
XP_008792215.1	P.dactylifera	EXPA	Sobic.003G338801.1	S.bicolor	EXPA
XP_008792215.1	P.dactylifera	EXPA	Sobic.009G173700.1	S.bicolor	EXPA
XP_008806134.1	P.dactylifera	EXPA	Sobic.010G268700.1	S.bicolor	EXPA
XP_008802833.1	P.dactylifera	EXPB	Sobic.004G294300.1	S.bicolor	EXPB
XP_008791985.1	P.dactylifera	EXLA	Sobic.001G516500.1	S.bicolor	EXLA
XP_008782645.1	P.dactylifera	EXPA	Zm00001d043047_P001	Z.mays	EXPA
XP_008783801.1	P.dactylifera	EXPA	Zm00001d018031_P001	Z.mays	EXPA
XP_008792215.1	P.dactylifera	EXPA	Zm00001d038476_P001	Z.mays	EXPA
XP_008792215.1	P.dactylifera	EXPA	Zm00001d043047_P001	Z.mays	EXPA
XP_008802577.1	P.dactylifera	EXPA	Zm00001d018031_P001	Z.mays	EXPA
XP_008791985.1	P.dactylifera	EXLA	Zm00001d027520_P001	Z.mays	EXLA
XP_008777004.1	P.dactylifera	EXPA	Seita.9G032400.1	S.italica	EXPA
XP_008780525.1	P.dactylifera	EXPA	Seita.9G385300.1	S.italica	EXPA
XP_008782645.1	P.dactylifera	EXPA	Seita.5G363100.1	S.italica	EXPA
XP_008783801.1	P.dactylifera	EXPA	Seita.1G318000.1	S.italica	EXPA
XP_008792215.1	P.dactylifera	EXPA	Seita.3G204900.1	S.italica	EXPA
XP_008792215.1	P.dactylifera	EXPA	Seita.5G363100.1	S.italica	EXPA
XP_008806134.1	P.dactylifera	EXPA	Seita.4G282500.1	S.italica	EXPA
XP_008802833.1	P.dactylifera	EXPB	Seita.1G260500.1	S.italica	EXPB
XP_008791985.1	P.dactylifera	EXLA	Seita.9G551900.1	S.italica	EXLA
XP_008777004.1	P.dactylifera	EXPA	Pavir.9KG386980.1	P.virgatum	EXPA
XP_008782645.1	P.dactylifera	EXPA	Pavir.3KG136335.1	P.virgatum	EXPA
XP_008782645.1	P.dactylifera	EXPA	Pavir.5KG603814.2	P.virgatum	EXPA
XP_008782645.1	P.dactylifera	EXPA	Pavir.5NG565300.1	P.virgatum	EXPA
XP_008784594.1	P.dactylifera	EXPA	Pavir.9KG386980.1	P.virgatum	EXPA
XP_008792215.1	P.dactylifera	EXPA	Pavir.3KG136335.1	P.virgatum	EXPA
XP_008792215.1	P.dactylifera	EXPA	Pavir.3NG079678.1	P.virgatum	EXPA
XP_008792215.1	P.dactylifera	EXPA	Pavir.5KG603814.2	P.virgatum	EXPA
XP_008792215.1	P.dactylifera	EXPA	Pavir.5NG565300.1	P.virgatum	EXPA
XP_026664809.1	P.dactylifera	EXPA	Pavir.4KG313500.1	P.virgatum	EXPA
XP_008802833.1	P.dactylifera	EXPB	Pavir.1KG223000.1	P.virgatum	EXPB
XP_008802833.1	P.dactylifera	EXPB	Pavir.1NG382800.1	P.virgatum	EXPB
XP_008802833.1	P.dactylifera	EXPB	Pavir.7NG316400.1	P.virgatum	EXPB
XP_008791985.1	P.dactylifera	EXLA	Pavir.9KG573300.1	P.virgatum	EXLA
XP_008777004.1	P.dactylifera	EXPA	PGSC0003DMP400007815	S.tuberosum	EXPA
XP_008777004.1	P.dactylifera	EXPA	PGSC0003DMP400052934	S.tuberosum	EXPA
XP_008780525.1	P.dactylifera	EXPA	PGSC0003DMP400032108	S.tuberosum	EXPA
XP_008782645.1	P.dactylifera	EXPA	PGSC0003DMP400029123	S.tuberosum	EXPA
XP_008783801.1	P.dactylifera	EXPA	PGSC0003DMP400002572	S.tuberosum	EXPA
XP_008783801.1	P.dactylifera	EXPA	PGSC0003DMP400032108	S.tuberosum	EXPA
XP_008784594.1	P.dactylifera	EXPA	PGSC0003DMP400007815	S.tuberosum	EXPA
XP_008784594.1	P.dactylifera	EXPA	PGSC0003DMP400052934	S.tuberosum	EXPA
XP_008786153.1	P.dactylifera	EXPA	PGSC0003DMP400042662-2	S.tuberosum	EXPA
XP_008799850.1	P.dactylifera	EXPA	PGSC0003DMP400007815	S.tuberosum	EXPA
XP_008802577.1	P.dactylifera	EXPA	PGSC0003DMP400002572	S.tuberosum	EXPA
XP_008802577.1	P.dactylifera	EXPA	PGSC0003DMP400032108	S.tuberosum	EXPA
XP_008802710.1	P.dactylifera	EXPA	PGSC0003DMP400052934	S.tuberosum	EXPA
XP_008805123.1	P.dactylifera	EXPA	PGSC0003DMP400042662-1	S.tuberosum	EXPA
XP_008806134.1	P.dactylifera	EXPA	PGSC0003DMP400017571	S.tuberosum	EXPA
XP_008808309.1	P.dactylifera	EXPA	PGSC0003DMP400029123	S.tuberosum	EXPA
XP_008802833.1	P.dactylifera	EXPB	PGSC0003DMP400045146	S.tuberosum	EXPB
XP_008784689.1	P.dactylifera	EXLB	PGSC0003DMP400003309	S.tuberosum	EXLB
XP_008786197.1	P.dactylifera	EXLB	PGSC0003DMP400045512	S.tuberosum	EXLB
XP_008777004.1	P.dactylifera	EXPA	Solyc06g076220.3.1	S.lycopersicum	EXPA
XP_008780525.1	P.dactylifera	EXPA	Solyc03g115890.3.1	S.lycopersicum	EXPA
XP_008782645.1	P.dactylifera	EXPA	Solyc06g049050.3.1	S.lycopersicum	EXPA
XP_008783801.1	P.dactylifera	EXPA	Solyc02g088100.3.1	S.lycopersicum	EXPA
XP_008783801.1	P.dactylifera	EXPA	Solyc03g115890.3.1	S.lycopersicum	EXPA
XP_008784594.1	P.dactylifera	EXPA	Solyc06g005560.3.1	S.lycopersicum	EXPA
XP_008784594.1	P.dactylifera	EXPA	Solyc06g076220.3.1	S.lycopersicum	EXPA
XP_008786153.1	P.dactylifera	EXPA	Solyc03g115310.1.1	S.lycopersicum	EXPA
XP_008792215.1	P.dactylifera	EXPA	Solyc05g052245.1.1	S.lycopersicum	EXPA
XP_008792215.1	P.dactylifera	EXPA	Solyc06g049050.3.1	S.lycopersicum	EXPA
XP_008792215.1	P.dactylifera	EXPA	Solyc09g018020.3.1	S.lycopersicum	EXPA
XP_008798561.1	P.dactylifera	EXPA	Solyc09g018020.3.1	S.lycopersicum	EXPA
XP_008799850.1	P.dactylifera	EXPA	Solyc06g005560.3.1	S.lycopersicum	EXPA
XP_008802577.1	P.dactylifera	EXPA	Solyc02g088100.3.1	S.lycopersicum	EXPA
XP_008802577.1	P.dactylifera	EXPA	Solyc03g115890.3.1	S.lycopersicum	EXPA
XP_008802577.1	P.dactylifera	EXPA	Solyc05g007830.3.1	S.lycopersicum	EXPA
XP_008802710.1	P.dactylifera	EXPA	Solyc06g005560.3.1	S.lycopersicum	EXPA
XP_008802710.1	P.dactylifera	EXPA	Solyc06g076220.3.1	S.lycopersicum	EXPA
XP_008806134.1	P.dactylifera	EXPA	Solyc04g081870.3.1	S.lycopersicum	EXPA
XP_008808309.1	P.dactylifera	EXPA	Solyc06g049050.3.1	S.lycopersicum	EXPA
XP_008802833.1	P.dactylifera	EXPB	Solyc01g090810.4.1	S.lycopersicum	EXPB
XP_008784689.1	P.dactylifera	EXLB	Solyc08g077330.3.1	S.lycopersicum	EXLB
XP_008786197.1	P.dactylifera	EXLB	Solyc08g077900.3.1	S.lycopersicum	EXLB
XP_008777004.1	P.dactylifera	EXPA	VIT_206s0004g04860.1	V.vinifera	EXPA
XP_008777004.1	P.dactylifera	EXPA	VIT_208s0007g00440.1	V.vinifera	EXPA
XP_008777004.1	P.dactylifera	EXPA	VIT_213s0019g01650.1	V.vinifera	EXPA
XP_008780525.1	P.dactylifera	EXPA	VIT_201s0026g02620.1	V.vinifera	EXPA
XP_008782645.1	P.dactylifera	EXPA	VIT_206s0004g07970.1	V.vinifera	EXPA
XP_008782645.1	P.dactylifera	EXPA	VIT_213s0067g02930.1	V.vinifera	EXPA
XP_008783801.1	P.dactylifera	EXPA	VIT_201s0026g02620.1	V.vinifera	EXPA
XP_008783801.1	P.dactylifera	EXPA	VIT_214s0108g01020.1	V.vinifera	EXPA
XP_008783801.1	P.dactylifera	EXPA	VIT_217s0000g06360.1	V.vinifera	EXPA
XP_008784594.1	P.dactylifera	EXPA	VIT_206s0004g04860.1	V.vinifera	EXPA
XP_008784594.1	P.dactylifera	EXPA	VIT_208s0007g00440.1	V.vinifera	EXPA
XP_008784594.1	P.dactylifera	EXPA	VIT_213s0019g01650.1	V.vinifera	EXPA
XP_008792215.1	P.dactylifera	EXPA	VIT_206s0004g07970.1	V.vinifera	EXPA
XP_008798561.1	P.dactylifera	EXPA	VIT_206s0004g07970.1	V.vinifera	EXPA
XP_008799850.1	P.dactylifera	EXPA	VIT_206s0004g04860.1	V.vinifera	EXPA
XP_008799850.1	P.dactylifera	EXPA	VIT_208s0007g00440.1	V.vinifera	EXPA
XP_008799850.1	P.dactylifera	EXPA	VIT_213s0019g01650.1	V.vinifera	EXPA
XP_008802577.1	P.dactylifera	EXPA	VIT_201s0026g02620.1	V.vinifera	EXPA
XP_008802577.1	P.dactylifera	EXPA	VIT_214s0108g01020.1	V.vinifera	EXPA
XP_008802577.1	P.dactylifera	EXPA	VIT_217s0000g06360.1	V.vinifera	EXPA
XP_008802710.1	P.dactylifera	EXPA	VIT_206s0004g04860.1	V.vinifera	EXPA
XP_008802710.1	P.dactylifera	EXPA	VIT_208s0007g00440.1	V.vinifera	EXPA
XP_008806134.1	P.dactylifera	EXPA	VIT_218s0001g01130.1	V.vinifera	EXPA
XP_008808309.1	P.dactylifera	EXPA	VIT_206s0004g07970.1	V.vinifera	EXPA
XP_008791985.1	P.dactylifera	EXLA	VIT_203s0038g03430.1	V.vinifera	EXLA
XP_008777004.1	P.dactylifera	EXPA	Thecc.05G038700.1	T.cacao	EXPA
XP_008777004.1	P.dactylifera	EXPA	Thecc.09G320300.1	T.cacao	EXPA
XP_008777004.1	P.dactylifera	EXPA	Thecc.10G036000.1	T.cacao	EXPA
XP_008780525.1	P.dactylifera	EXPA	Thecc.02G343800.1	T.cacao	EXPA
XP_008780525.1	P.dactylifera	EXPA	Thecc.03G090800.1	T.cacao	EXPA
XP_008782645.1	P.dactylifera	EXPA	Thecc.04G152900.1	T.cacao	EXPA
XP_008782645.1	P.dactylifera	EXPA	Thecc.09G363200.1	T.cacao	EXPA
XP_008782645.1	P.dactylifera	EXPA	Thecc.10G181900.1	T.cacao	EXPA
XP_008783801.1	P.dactylifera	EXPA	Thecc.02G343800.1	T.cacao	EXPA
XP_008783801.1	P.dactylifera	EXPA	Thecc.03G090800.1	T.cacao	EXPA
XP_008784594.1	P.dactylifera	EXPA	Thecc.05G038700.1	T.cacao	EXPA
XP_008784594.1	P.dactylifera	EXPA	Thecc.09G320300.1	T.cacao	EXPA
XP_008784594.1	P.dactylifera	EXPA	Thecc.10G036000.1	T.cacao	EXPA
XP_008786153.1	P.dactylifera	EXPA	Thecc.02G333600.1	T.cacao	EXPA
XP_008786153.1	P.dactylifera	EXPA	Thecc.04G093100.1	T.cacao	EXPA
XP_008792215.1	P.dactylifera	EXPA	Thecc.04G152900.1	T.cacao	EXPA
XP_008792215.1	P.dactylifera	EXPA	Thecc.09G363200.1	T.cacao	EXPA
XP_008792215.1	P.dactylifera	EXPA	Thecc.10G181900.1	T.cacao	EXPA
XP_008798561.1	P.dactylifera	EXPA	Thecc.04G152900.1	T.cacao	EXPA
XP_008798561.1	P.dactylifera	EXPA	Thecc.09G363200.1	T.cacao	EXPA
XP_008799850.1	P.dactylifera	EXPA	Thecc.05G038700.1	T.cacao	EXPA
XP_008799850.1	P.dactylifera	EXPA	Thecc.09G320300.1	T.cacao	EXPA
XP_008802577.1	P.dactylifera	EXPA	Thecc.02G343800.1	T.cacao	EXPA
XP_008802577.1	P.dactylifera	EXPA	Thecc.03G090800.1	T.cacao	EXPA
XP_008802710.1	P.dactylifera	EXPA	Thecc.05G038700.1	T.cacao	EXPA
XP_008802710.1	P.dactylifera	EXPA	Thecc.09G320300.1	T.cacao	EXPA
XP_008805123.1	P.dactylifera	EXPA	Thecc.02G333600.1	T.cacao	EXPA
XP_008805123.1	P.dactylifera	EXPA	Thecc.04G093100.1	T.cacao	EXPA
XP_008806134.1	P.dactylifera	EXPA	Thecc.08G049600.1	T.cacao	EXPA
XP_008808309.1	P.dactylifera	EXPA	Thecc.04G152900.1	T.cacao	EXPA
XP_008808309.1	P.dactylifera	EXPA	Thecc.09G363200.1	T.cacao	EXPA
XP_008808309.1	P.dactylifera	EXPA	Thecc.10G181900.1	T.cacao	EXPA
XP_017700135.1	P.dactylifera	EXPA	Thecc.01G328100.1	T.cacao	EXPA
XP_008802833.1	P.dactylifera	EXPB	Thecc.01G384900.1	T.cacao	EXPB
XP_008803823.1	P.dactylifera	EXPB	Thecc.03G151400.1	T.cacao	EXPB
XP_008784689.1	P.dactylifera	EXLB	Thecc.03G234700.1	T.cacao	EXLB
XP_008786197.1	P.dactylifera	EXLB	Thecc.03G241800.1	T.cacao	EXLB
XP_008777004.1	P.dactylifera	EXPA	Potri.001G240900.1	P.trichocarpa	EXPA
XP_008777004.1	P.dactylifera	EXPA	Potri.008G057100.1	P.trichocarpa	EXPA
XP_008777004.1	P.dactylifera	EXPA	Potri.009G031800.2	P.trichocarpa	EXPA
XP_008777004.1	P.dactylifera	EXPA	Potri.010G202500.1	P.trichocarpa	EXPA
XP_008780525.1	P.dactylifera	EXPA	Potri.008G088300.2	P.trichocarpa	EXPA
XP_008780525.1	P.dactylifera	EXPA	Potri.010G167200.6	P.trichocarpa	EXPA
XP_008782645.1	P.dactylifera	EXPA	Potri.013G154700.1	P.trichocarpa	EXPA
XP_008782645.1	P.dactylifera	EXPA	Potri.016G135200.1	P.trichocarpa	EXPA
XP_008782645.1	P.dactylifera	EXPA	Potri.019G057500.3	P.trichocarpa	EXPA
XP_008783801.1	P.dactylifera	EXPA	Potri.008G088300.2	P.trichocarpa	EXPA
XP_008783801.1	P.dactylifera	EXPA	Potri.010G167200.6	P.trichocarpa	EXPA
XP_008784594.1	P.dactylifera	EXPA	Potri.001G240900.1	P.trichocarpa	EXPA
XP_008784594.1	P.dactylifera	EXPA	Potri.008G057100.1	P.trichocarpa	EXPA
XP_008784594.1	P.dactylifera	EXPA	Potri.009G031800.2	P.trichocarpa	EXPA
XP_008784594.1	P.dactylifera	EXPA	Potri.010G202500.1	P.trichocarpa	EXPA
XP_008792215.1	P.dactylifera	EXPA	Potri.013G154700.1	P.trichocarpa	EXPA
XP_008792215.1	P.dactylifera	EXPA	Potri.016G135200.1	P.trichocarpa	EXPA
XP_008792215.1	P.dactylifera	EXPA	Potri.019G057500.3	P.trichocarpa	EXPA
XP_008798561.1	P.dactylifera	EXPA	Potri.016G135200.1	P.trichocarpa	EXPA
XP_008799850.1	P.dactylifera	EXPA	Potri.001G240900.1	P.trichocarpa	EXPA
XP_008799850.1	P.dactylifera	EXPA	Potri.009G031800.2	P.trichocarpa	EXPA
XP_008802577.1	P.dactylifera	EXPA	Potri.008G088300.2	P.trichocarpa	EXPA
XP_008802577.1	P.dactylifera	EXPA	Potri.010G167200.6	P.trichocarpa	EXPA
XP_008802710.1	P.dactylifera	EXPA	Potri.001G240900.1	P.trichocarpa	EXPA
XP_008802710.1	P.dactylifera	EXPA	Potri.008G057100.1	P.trichocarpa	EXPA
XP_008802710.1	P.dactylifera	EXPA	Potri.009G031800.2	P.trichocarpa	EXPA
XP_008802710.1	P.dactylifera	EXPA	Potri.010G202500.1	P.trichocarpa	EXPA
XP_008806134.1	P.dactylifera	EXPA	Potri.002G017900.1	P.trichocarpa	EXPA
XP_008806134.1	P.dactylifera	EXPA	Potri.005G244100.1	P.trichocarpa	EXPA
XP_008808309.1	P.dactylifera	EXPA	Potri.016G135200.1	P.trichocarpa	EXPA
XP_017700135.1	P.dactylifera	EXPA	Potri.002G184700.1	P.trichocarpa	EXPA
XP_008791985.1	P.dactylifera	EXLA	Potri.004G181700.1	P.trichocarpa	EXLA
XP_008791985.1	P.dactylifera	EXLA	Potri.009G141400.2	P.trichocarpa	EXLA
XP_008786197.1	P.dactylifera	EXLB	Potri.003G083200.1	P.trichocarpa	EXLB
XP_008780525.1	P.dactylifera	EXPA	29813.m001510	R.communis	EXPA
XP_008780525.1	P.dactylifera	EXPA	30138.m004059	R.communis	EXPA
XP_008782645.1	P.dactylifera	EXPA	29729.m002361	R.communis	EXPA
XP_008782645.1	P.dactylifera	EXPA	29804.m001486	R.communis	EXPA
XP_008783801.1	P.dactylifera	EXPA	29813.m001510	R.communis	EXPA
XP_008783801.1	P.dactylifera	EXPA	30138.m004059	R.communis	EXPA
XP_008792215.1	P.dactylifera	EXPA	29729.m002361	R.communis	EXPA
XP_008792215.1	P.dactylifera	EXPA	29804.m001486	R.communis	EXPA
XP_008802577.1	P.dactylifera	EXPA	29813.m001510	R.communis	EXPA
XP_008802577.1	P.dactylifera	EXPA	30138.m004059	R.communis	EXPA
XP_008806134.1	P.dactylifera	EXPA	30170.m014276	R.communis	EXPA
XP_008808309.1	P.dactylifera	EXPA	29729.m002361	R.communis	EXPA
XP_017700135.1	P.dactylifera	EXPA	30076.m004515	R.communis	EXPA
XP_008802833.1	P.dactylifera	EXPB	30174.m008816	R.communis	EXPB
XP_008784689.1	P.dactylifera	EXLB	29628.m000766	R.communis	EXLB
XP_008777004.1	P.dactylifera	EXPA	Phvul.001G232600.1	P.vulgaris	EXPA
XP_008777004.1	P.dactylifera	EXPA	Phvul.011G063800.1	P.vulgaris	EXPA
XP_008777004.1	P.dactylifera	EXPA	Phvul.L006043.1	P.vulgaris	EXPA
XP_008780525.1	P.dactylifera	EXPA	Phvul.009G186400.1	P.vulgaris	EXPA
XP_008782645.1	P.dactylifera	EXPA	Phvul.006G077200.1	P.vulgaris	EXPA
XP_008782645.1	P.dactylifera	EXPA	Phvul.008G248000.1	P.vulgaris	EXPA
XP_008782645.1	P.dactylifera	EXPA	Phvul.009G142800.1	P.vulgaris	EXPA
XP_008783801.1	P.dactylifera	EXPA	Phvul.002G083600.1	P.vulgaris	EXPA
XP_008783801.1	P.dactylifera	EXPA	Phvul.009G186400.1	P.vulgaris	EXPA
XP_008784594.1	P.dactylifera	EXPA	Phvul.001G232600.1	P.vulgaris	EXPA
XP_008784594.1	P.dactylifera	EXPA	Phvul.011G063800.1	P.vulgaris	EXPA
XP_008784594.1	P.dactylifera	EXPA	Phvul.L006043.1	P.vulgaris	EXPA
XP_008786153.1	P.dactylifera	EXPA	Phvul.008G034700.1	P.vulgaris	EXPA
XP_008792215.1	P.dactylifera	EXPA	Phvul.006G077200.1	P.vulgaris	EXPA
XP_008792215.1	P.dactylifera	EXPA	Phvul.008G248000.1	P.vulgaris	EXPA
XP_008792215.1	P.dactylifera	EXPA	Phvul.009G142800.1	P.vulgaris	EXPA
XP_008799850.1	P.dactylifera	EXPA	Phvul.L006043.1	P.vulgaris	EXPA
XP_008802577.1	P.dactylifera	EXPA	Phvul.002G083600.1	P.vulgaris	EXPA
XP_008802577.1	P.dactylifera	EXPA	Phvul.002G170300.2	P.vulgaris	EXPA
XP_008802577.1	P.dactylifera	EXPA	Phvul.009G186400.1	P.vulgaris	EXPA
XP_008802710.1	P.dactylifera	EXPA	Phvul.L006043.1	P.vulgaris	EXPA
XP_008806134.1	P.dactylifera	EXPA	Phvul.001G003700.1	P.vulgaris	EXPA
XP_008806134.1	P.dactylifera	EXPA	Phvul.009G019000.1	P.vulgaris	EXPA
XP_017700135.1	P.dactylifera	EXPA	Phvul.001G219700.1	P.vulgaris	EXPA
XP_017700135.1	P.dactylifera	EXPA	Phvul.007G207600.1	P.vulgaris	EXPA
XP_017700135.1	P.dactylifera	EXPA	Phvul.007G207600.1	P.vulgaris	EXPA
XP_008784689.1	P.dactylifera	EXLB	Phvul.002G004100.1	P.vulgaris	EXLB
XP_008786197.1	P.dactylifera	EXLB	Phvul.002G001700.1	P.vulgaris	EXLB
XP_008786197.1	P.dactylifera	EXLB	Phvul.003G224600.1	P.vulgaris	EXLB
XP_008777004.1	P.dactylifera	EXPA	Prupe.2G237000.1	P.persica	EXPA
XP_008780525.1	P.dactylifera	EXPA	Prupe.1G276700.1	P.persica	EXPA
XP_008780525.1	P.dactylifera	EXPA	Prupe.5G195200.1	P.persica	EXPA
XP_008782645.1	P.dactylifera	EXPA	Prupe.2G263600.1	P.persica	EXPA
XP_008782645.1	P.dactylifera	EXPA	Prupe.6G042000.1	P.persica	EXPA
XP_008782645.1	P.dactylifera	EXPA	Prupe.6G292300.1	P.persica	EXPA
XP_008783801.1	P.dactylifera	EXPA	Prupe.1G276700.1	P.persica	EXPA
XP_008783801.1	P.dactylifera	EXPA	Prupe.3G265800.1	P.persica	EXPA
XP_008783801.1	P.dactylifera	EXPA	Prupe.5G195200.1	P.persica	EXPA
XP_008784594.1	P.dactylifera	EXPA	Prupe.2G237000.1	P.persica	EXPA
XP_008784594.1	P.dactylifera	EXPA	Prupe.6G075100.1	P.persica	EXPA
XP_008786153.1	P.dactylifera	EXPA	Prupe.3G256600.1	P.persica	EXPA
XP_008792215.1	P.dactylifera	EXPA	Prupe.2G263600.1	P.persica	EXPA
XP_008792215.1	P.dactylifera	EXPA	Prupe.6G042000.1	P.persica	EXPA
XP_008792215.1	P.dactylifera	EXPA	Prupe.6G292300.1	P.persica	EXPA
XP_008798561.1	P.dactylifera	EXPA	Prupe.6G042000.1	P.persica	EXPA
XP_008798561.1	P.dactylifera	EXPA	Prupe.6G292300.1	P.persica	EXPA
XP_008799850.1	P.dactylifera	EXPA	Prupe.2G237000.1	P.persica	EXPA
XP_008799850.1	P.dactylifera	EXPA	Prupe.6G075100.1	P.persica	EXPA
XP_008802577.1	P.dactylifera	EXPA	Prupe.1G276700.1	P.persica	EXPA
XP_008802577.1	P.dactylifera	EXPA	Prupe.3G265800.1	P.persica	EXPA
XP_008802577.1	P.dactylifera	EXPA	Prupe.5G195200.1	P.persica	EXPA
XP_008802710.1	P.dactylifera	EXPA	Prupe.2G237000.1	P.persica	EXPA
XP_008802710.1	P.dactylifera	EXPA	Prupe.6G075100.1	P.persica	EXPA
XP_008806134.1	P.dactylifera	EXPA	Prupe.1G360700.1	P.persica	EXPA
XP_008808309.1	P.dactylifera	EXPA	Prupe.6G042000.1	P.persica	EXPA
XP_008808309.1	P.dactylifera	EXPA	Prupe.6G292300.1	P.persica	EXPA
XP_008802833.1	P.dactylifera	EXPB	Prupe.2G136500.1	P.persica	EXPB
XP_008803823.1	P.dactylifera	EXPB	Prupe.2G274400.1	P.persica	EXPB
XP_008791985.1	P.dactylifera	EXLA	Prupe.8G174500.1	P.persica	EXLA
XP_008784689.1	P.dactylifera	EXLB	Prupe.5G047300.1	P.persica	EXLB
XP_008777004.1	P.dactylifera	EXPA	PRQ43254	R.chinensis	EXPA
XP_008777004.1	P.dactylifera	EXPA	PRQ59219	R.chinensis	EXPA
XP_008780525.1	P.dactylifera	EXPA	PRQ40759	R.chinensis	EXPA
XP_008782645.1	P.dactylifera	EXPA	PRQ34768	R.chinensis	EXPA
XP_008782645.1	P.dactylifera	EXPA	PRQ42719	R.chinensis	EXPA
XP_008783801.1	P.dactylifera	EXPA	PRQ16200	R.chinensis	EXPA
XP_008783801.1	P.dactylifera	EXPA	PRQ40759	R.chinensis	EXPA
XP_008784594.1	P.dactylifera	EXPA	PRQ34119	R.chinensis	EXPA
XP_008784594.1	P.dactylifera	EXPA	PRQ43254	R.chinensis	EXPA
XP_008784594.1	P.dactylifera	EXPA	PRQ59219	R.chinensis	EXPA
XP_008792215.1	P.dactylifera	EXPA	PRQ34768	R.chinensis	EXPA
XP_008792215.1	P.dactylifera	EXPA	PRQ42719	R.chinensis	EXPA
XP_008792215.1	P.dactylifera	EXPA	PRQ59614	R.chinensis	EXPA
XP_008798561.1	P.dactylifera	EXPA	PRQ34768	R.chinensis	EXPA
XP_008798561.1	P.dactylifera	EXPA	PRQ42719	R.chinensis	EXPA
XP_008799850.1	P.dactylifera	EXPA	PRQ34119	R.chinensis	EXPA
XP_008799850.1	P.dactylifera	EXPA	PRQ43254	R.chinensis	EXPA
XP_008799850.1	P.dactylifera	EXPA	PRQ59219	R.chinensis	EXPA
XP_008802577.1	P.dactylifera	EXPA	PRQ16200	R.chinensis	EXPA
XP_008802577.1	P.dactylifera	EXPA	PRQ40759	R.chinensis	EXPA
XP_008802710.1	P.dactylifera	EXPA	PRQ43254	R.chinensis	EXPA
XP_008805123.1	P.dactylifera	EXPA	PRQ53403	R.chinensis	EXPA
XP_008806134.1	P.dactylifera	EXPA	PRQ27271	R.chinensis	EXPA
XP_008808309.1	P.dactylifera	EXPA	PRQ34768	R.chinensis	EXPA
XP_008808309.1	P.dactylifera	EXPA	PRQ42719	R.chinensis	EXPA
XP_008802833.1	P.dactylifera	EXPB	PRQ57485	R.chinensis	EXPB
XP_008784689.1	P.dactylifera	EXLB	PRQ18636	R.chinensis	EXLB
XP_008786197.1	P.dactylifera	EXLB	PRQ18381	R.chinensis	EXLB
GSMUA_Achr10P22630_001	M.acuminata	EXPA	Nycol.E00113.1	N.colorata	EXPA
GSMUA_Achr1P02650_001	M.acuminata	EXPA	Nycol.B02579.1	N.colorata	EXPA
GSMUA_AchrUn_randomP08200_001	M.acuminata	EXPA	Nycol.B01653.1	N.colorata	EXPA
GSMUA_Achr1P02170_001	M.acuminata	EXLA	Nycol.B02649.1	N.colorata	EXLA
GSMUA_Achr5P19030_001	M.acuminata	EXLA	Nycol.B02649.1	N.colorata	EXLA
GSMUA_Achr10P22630_001	M.acuminata	EXPA	XP_008777004.1	P.dactylifera	EXPA
GSMUA_Achr10P22630_001	M.acuminata	EXPA	XP_008784594.1	P.dactylifera	EXPA
GSMUA_Achr10P26620_001	M.acuminata	EXPA	XP_008777004.1	P.dactylifera	EXPA
GSMUA_Achr1P19730_001	M.acuminata	EXPA	XP_026664809.1	P.dactylifera	EXPA
GSMUA_Achr2P16370_001	M.acuminata	EXPA	XP_008777004.1	P.dactylifera	EXPA
GSMUA_Achr2P18840_001	M.acuminata	EXPA	XP_008782645.1	P.dactylifera	EXPA
GSMUA_Achr6P10730_001	M.acuminata	EXPA	XP_008780525.1	P.dactylifera	EXPA
GSMUA_Achr6P10730_001	M.acuminata	EXPA	XP_008783801.1	P.dactylifera	EXPA
GSMUA_Achr6P32260_001	M.acuminata	EXPA	XP_008802577.1	P.dactylifera	EXPA
GSMUA_Achr7P10570_001	M.acuminata	EXPA	XP_008777004.1	P.dactylifera	EXPA
GSMUA_Achr7P15100_001	M.acuminata	EXPA	XP_008777004.1	P.dactylifera	EXPA
GSMUA_Achr7P22100_001	M.acuminata	EXPA	XP_008782645.1	P.dactylifera	EXPA
GSMUA_Achr7P22100_001	M.acuminata	EXPA	XP_008792215.1	P.dactylifera	EXPA
GSMUA_Achr9P04790_001	M.acuminata	EXPA	XP_008782645.1	P.dactylifera	EXPA
GSMUA_Achr1P02170_001	M.acuminata	EXLA	XP_008791985.1	P.dactylifera	EXLA
GSMUA_Achr5P11590_001	M.acuminata	EXLA	XP_008791985.1	P.dactylifera	EXLA
GSMUA_Achr5P19030_001	M.acuminata	EXLA	XP_008791985.1	P.dactylifera	EXLA
GSMUA_Achr5P12710_001	M.acuminata	EXLB	XP_008784689.1	P.dactylifera	EXLB
GSMUA_AchrUn_randomP04750_001	M.acuminata	EXLB	XP_008784689.1	P.dactylifera	EXLB
GSMUA_Achr10P22630_001	M.acuminata	EXPA	TraesCS5D02G494800.1	T.aestivum	EXPA
GSMUA_Achr7P22100_001	M.acuminata	EXPA	TraesCS1A02G300200.1	T.aestivum	EXPA
GSMUA_Achr7P22100_001	M.acuminata	EXPA	TraesCS1B02G310300.1	T.aestivum	EXPA
GSMUA_Achr7P22100_001	M.acuminata	EXPA	TraesCS3A02G344800.1	T.aestivum	EXPA
GSMUA_Achr7P22100_001	M.acuminata	EXPA	TraesCS3D02G338600.1	T.aestivum	EXPA
GSMUA_Achr1P00120_001	M.acuminata	EXPB	TraesCS2A02G373000.1	T.aestivum	EXPB
GSMUA_Achr1P00120_001	M.acuminata	EXPB	TraesCS2B02G390000.1	T.aestivum	EXPB
GSMUA_Achr1P00120_001	M.acuminata	EXPB	TraesCS6A02G235800.1	T.aestivum	EXPB
GSMUA_Achr1P00120_001	M.acuminata	EXPB	TraesCS6B02G264400.1	T.aestivum	EXPB
GSMUA_Achr1P00120_001	M.acuminata	EXPB	TraesCS6D02G218500.1	T.aestivum	EXPB
GSMUA_Achr5P12080_001	M.acuminata	EXPB	TraesCS2A02G373000.1	T.aestivum	EXPB
GSMUA_Achr5P12080_001	M.acuminata	EXPB	TraesCS2D02G369200.2	T.aestivum	EXPB
GSMUA_Achr5P12080_001	M.acuminata	EXPB	TraesCS6D02G218500.1	T.aestivum	EXPB
GSMUA_AchrUn_randomP06310_001	M.acuminata	EXPB	TraesCS6D02G218500.1	T.aestivum	EXPB
GSMUA_Achr5P19030_001	M.acuminata	EXLA	TraesCS4D02G323600.1	T.aestivum	EXLA
GSMUA_Achr5P19030_001	M.acuminata	EXLA	TraesCS5A02G498900.1	T.aestivum	EXLA
GSMUA_Achr10P22630_001	M.acuminata	EXPA	LOC_Os03g60720.1	O.sativa	EXPA
GSMUA_Achr2P16370_001	M.acuminata	EXPA	LOC_Os03g60720.1	O.sativa	EXPA
GSMUA_Achr7P22100_001	M.acuminata	EXPA	LOC_Os01g60770.1	O.sativa	EXPA
GSMUA_Achr7P22100_001	M.acuminata	EXPA	LOC_Os03g21820.1	O.sativa	EXPA
GSMUA_Achr7P22100_001	M.acuminata	EXPA	LOC_Os05g39990.1	O.sativa	EXPA
GSMUA_Achr9P04790_001	M.acuminata	EXPA	LOC_Os03g21820.1	O.sativa	EXPA
GSMUA_Achr1P00120_001	M.acuminata	EXPB	LOC_Os02g42650.1	O.sativa	EXPB
GSMUA_Achr5P12080_001	M.acuminata	EXPB	LOC_Os02g42650.1	O.sativa	EXPB
GSMUA_AchrUn_randomP06310_001	M.acuminata	EXPB	LOC_Os02g42650.1	O.sativa	EXPB
GSMUA_Achr11P22460_001	M.acuminata	EXLA	LOC_Os03g04020.2	O.sativa	EXLA
GSMUA_Achr11P22460_001	M.acuminata	EXLA	LOC_Os10g39640.1	O.sativa	EXLA
GSMUA_Achr5P19030_001	M.acuminata	EXLA	LOC_Os03g04020.2	O.sativa	EXLA
GSMUA_Achr5P19030_001	M.acuminata	EXLA	LOC_Os06g50960.1	O.sativa	EXLA
GSMUA_Achr10P22630_001	M.acuminata	EXPA	Sobic.001G033300.1	S.bicolor	EXPA
GSMUA_Achr5P20270_001	M.acuminata	EXPA	Sobic.001G314600.1	S.bicolor	EXPA
GSMUA_Achr7P15100_001	M.acuminata	EXPA	Sobic.001G033300.1	S.bicolor	EXPA
GSMUA_Achr7P22100_001	M.acuminata	EXPA	Sobic.003G338801.1	S.bicolor	EXPA
GSMUA_Achr7P22100_001	M.acuminata	EXPA	Sobic.009G173700.1	S.bicolor	EXPA
GSMUA_Achr9P04790_001	M.acuminata	EXPA	Sobic.003G338801.1	S.bicolor	EXPA
GSMUA_Achr11P22460_001	M.acuminata	EXLA	Sobic.001G311000.1	S.bicolor	EXLA
GSMUA_Achr5P11590_001	M.acuminata	EXLA	Sobic.001G311000.1	S.bicolor	EXLA
GSMUA_Achr5P19030_001	M.acuminata	EXLA	Sobic.001G516500.1	S.bicolor	EXLA
GSMUA_Achr5P19030_001	M.acuminata	EXLA	Sobic.001G516500.1	S.bicolor	EXLA
GSMUA_Achr5P12710_001	M.acuminata	EXLB	Sobic.006G171200.1	S.bicolor	EXPB
GSMUA_Achr11P19780_001	M.acuminata	EXPA	Zm00001d038476_P001	Z.mays	EXPA
GSMUA_Achr11P19780_001	M.acuminata	EXPA	Zm00001d043047_P001	Z.mays	EXPA
GSMUA_Achr5P20270_001	M.acuminata	EXPA	Zm00001d047353_P001	Z.mays	EXPA
GSMUA_Achr7P15100_001	M.acuminata	EXPA	Zm00001d034663_P001	Z.mays	EXPA
GSMUA_Achr7P22100_001	M.acuminata	EXPA	Zm00001d043047_P001	Z.mays	EXPA
GSMUA_Achr1P00120_001	M.acuminata	EXPB	Zm00001d002860_P002	Z.mays	EXPB
GSMUA_Achr1P00120_001	M.acuminata	EXPB	Zm00001d017377_P001	Z.mays	EXPB
GSMUA_Achr5P12080_001	M.acuminata	EXPB	Zm00001d002860_P002	Z.mays	EXPB
GSMUA_Achr5P12080_001	M.acuminata	EXPB	Zm00001d017377_P001	Z.mays	EXPB
GSMUA_Achr11P01300_001	M.acuminata	EXLA	Zm00001d048344_P002	Z.mays	EXLA
GSMUA_Achr11P22460_001	M.acuminata	EXLA	Zm00001d029783_P001	Z.mays	EXLA
GSMUA_Achr5P11590_001	M.acuminata	EXLA	Zm00001d029783_P001	Z.mays	EXLA
GSMUA_Achr5P19030_001	M.acuminata	EXLA	Zm00001d006360_P001	Z.mays	EXLA
GSMUA_Achr5P19030_001	M.acuminata	EXLA	Zm00001d027520_P001	Z.mays	EXLA
GSMUA_Achr5P19030_001	M.acuminata	EXLA	Zm00001d027520_P001	Z.mays	EXLA
GSMUA_Achr10P22630_001	M.acuminata	EXPA	Seita.9G032400.1	S.italica	EXPA
GSMUA_Achr2P16370_001	M.acuminata	EXPA	Seita.9G032400.1	S.italica	EXPA
GSMUA_Achr5P07470_001	M.acuminata	EXPA	Seita.9G032400.1	S.italica	EXPA
GSMUA_Achr5P20270_001	M.acuminata	EXPA	Seita.9G342900.1	S.italica	EXPA
GSMUA_Achr5P20270_001	M.acuminata	EXPA	Seita.9G535800.1	S.italica	EXPA
GSMUA_Achr7P15100_001	M.acuminata	EXPA	Seita.9G032400.1	S.italica	EXPA
GSMUA_Achr7P22100_001	M.acuminata	EXPA	Seita.3G204900.1	S.italica	EXPA
GSMUA_Achr7P22100_001	M.acuminata	EXPA	Seita.5G363100.1	S.italica	EXPA
GSMUA_Achr9P24100_001	M.acuminata	EXPA	Seita.4G282500.1	S.italica	EXPA
GSMUA_Achr1P00120_001	M.acuminata	EXPB	Seita.1G248900.1	S.italica	EXPB
GSMUA_Achr1P00120_001	M.acuminata	EXPB	Seita.7G177400.1	S.italica	EXPB
GSMUA_Achr5P12080_001	M.acuminata	EXPB	Seita.1G248900.1	S.italica	EXPB
GSMUA_Achr5P12080_001	M.acuminata	EXPB	Seita.7G177400.1	S.italica	EXPB
GSMUA_AchrUn_randomP06310_001	M.acuminata	EXPB	Seita.1G248900.1	S.italica	EXPB
GSMUA_Achr5P11590_001	M.acuminata	EXLA	Seita.4G284800.1	S.italica	EXLA
GSMUA_Achr5P11590_001	M.acuminata	EXLA	Seita.9G339600.1	S.italica	EXLA
GSMUA_Achr5P19030_001	M.acuminata	EXLA	Seita.4G284800.1	S.italica	EXLA
GSMUA_Achr5P19030_001	M.acuminata	EXLA	Seita.9G339600.1	S.italica	EXLA
GSMUA_Achr5P19030_001	M.acuminata	EXLA	Seita.9G551900.1	S.italica	EXLA
GSMUA_Achr5P12710_001	M.acuminata	EXLB	Seita.7G190800.1	S.italica	EXPB
GSMUA_Achr5P12710_001	M.acuminata	EXLB	Seita.9G551900.1	S.italica	EXLA
GSMUA_Achr10P22630_001	M.acuminata	EXPA	Pavir.9KG386980.1	P.virgatum	EXPA
GSMUA_Achr10P22630_001	M.acuminata	EXPA	Pavir.9NG033800.1	P.virgatum	EXPA
GSMUA_Achr1P19730_001	M.acuminata	EXPA	Pavir.4NG236600.1	P.virgatum	EXPA
GSMUA_Achr2P16370_001	M.acuminata	EXPA	Pavir.9NG033800.1	P.virgatum	EXPA
GSMUA_Achr5P20270_001	M.acuminata	EXPA	Pavir.9KG311900.1	P.virgatum	EXPA
GSMUA_Achr7P15100_001	M.acuminata	EXPA	Pavir.9KG386980.1	P.virgatum	EXPA
GSMUA_Achr7P15100_001	M.acuminata	EXPA	Pavir.9NG033800.1	P.virgatum	EXPA
GSMUA_Achr7P22100_001	M.acuminata	EXPA	Pavir.3KG136335.1	P.virgatum	EXPA
GSMUA_Achr7P22100_001	M.acuminata	EXPA	Pavir.5KG603814.2	P.virgatum	EXPA
GSMUA_Achr7P22100_001	M.acuminata	EXPA	Pavir.5NG565300.1	P.virgatum	EXPA
GSMUA_Achr9P04790_001	M.acuminata	EXPA	Pavir.5KG603814.2	P.virgatum	EXPA
GSMUA_Achr1P00120_001	M.acuminata	EXPB	Pavir.1KG408500.1	P.virgatum	EXPB
GSMUA_Achr1P00120_001	M.acuminata	EXPB	Pavir.7KG259600.1	P.virgatum	EXPB
GSMUA_Achr1P00120_001	M.acuminata	EXPB	Pavir.7NG337400.1	P.virgatum	EXPB
GSMUA_Achr5P12080_001	M.acuminata	EXPB	Pavir.1KG408500.1	P.virgatum	EXPB
GSMUA_Achr5P12080_001	M.acuminata	EXPB	Pavir.1NG367900.3	P.virgatum	EXPB
GSMUA_Achr5P12080_001	M.acuminata	EXPB	Pavir.7KG259600.1	P.virgatum	EXPB
GSMUA_Achr5P12080_001	M.acuminata	EXPB	Pavir.7NG337400.1	P.virgatum	EXPB
GSMUA_AchrUn_randomP06310_001	M.acuminata	EXPB	Pavir.1KG408500.1	P.virgatum	EXPB
GSMUA_AchrUn_randomP06310_001	M.acuminata	EXPB	Pavir.1NG367900.3	P.virgatum	EXPB
GSMUA_Achr11P22460_001	M.acuminata	EXLA	Pavir.9KG315800.1	P.virgatum	EXLA
GSMUA_Achr5P19030_001	M.acuminata	EXLA	Pavir.9KG573300.1	P.virgatum	EXLA
GSMUA_Achr5P19030_001	M.acuminata	EXLA	Pavir.9NG754600.1	P.virgatum	EXLA
GSMUA_Achr5P12710_001	M.acuminata	EXLB	Pavir.9NG754600.1	P.virgatum	EXLA
GSMUA_Achr10P22630_001	M.acuminata	EXPA	Migut.D02087.1	M.guttatus	EXPA
GSMUA_Achr10P22630_001	M.acuminata	EXPA	Migut.J00325.1	M.guttatus	EXPA
GSMUA_Achr10P22630_001	M.acuminata	EXPA	Migut.L01949.1	M.guttatus	EXPA
GSMUA_Achr10P26620_001	M.acuminata	EXPA	Migut.L01275.1	M.guttatus	EXPA
GSMUA_Achr11P19780_001	M.acuminata	EXPA	Migut.J00050.1	M.guttatus	EXPA
GSMUA_Achr2P16370_001	M.acuminata	EXPA	Migut.J00325.1	M.guttatus	EXPA
GSMUA_Achr2P16370_001	M.acuminata	EXPA	Migut.L01949.1	M.guttatus	EXPA
GSMUA_Achr5P07630_001	M.acuminata	EXPA	Migut.L01275.1	M.guttatus	EXPA
GSMUA_Achr5P20270_001	M.acuminata	EXPA	Migut.J00050.1	M.guttatus	EXPA
GSMUA_Achr6P10730_001	M.acuminata	EXPA	Migut.I00191.1	M.guttatus	EXPA
GSMUA_Achr7P15100_001	M.acuminata	EXPA	Migut.J00325.1	M.guttatus	EXPA
GSMUA_Achr7P15100_001	M.acuminata	EXPA	Migut.L01949.1	M.guttatus	EXPA
GSMUA_Achr7P22100_001	M.acuminata	EXPA	Migut.D00821.1	M.guttatus	EXPA
GSMUA_Achr7P22100_001	M.acuminata	EXPA	Migut.F00603.1	M.guttatus	EXPA
GSMUA_Achr7P22100_001	M.acuminata	EXPA	Migut.J00050.1	M.guttatus	EXPA
GSMUA_Achr9P04790_001	M.acuminata	EXPA	Migut.D00821.1	M.guttatus	EXPA
GSMUA_Achr5P12080_001	M.acuminata	EXPB	Migut.H01074.1	M.guttatus	EXPB
GSMUA_AchrUn_randomP06310_001	M.acuminata	EXPB	Migut.H01074.1	M.guttatus	EXPB
GSMUA_Achr5P19030_001	M.acuminata	EXLA	Migut.B00030.1	M.guttatus	EXLA
GSMUA_Achr11P22460_001	M.acuminata	EXLA	Migut.E00829.1	M.guttatus	EXLB
GSMUA_Achr10P22630_001	M.acuminata	EXPA	PGSC0003DMP400007815	S.tuberosum	EXPA
GSMUA_Achr10P22630_001	M.acuminata	EXPA	PGSC0003DMP400052934	S.tuberosum	EXPA
GSMUA_Achr5P07630_001	M.acuminata	EXPA	PGSC0003DMP400002572	S.tuberosum	EXPA
GSMUA_Achr5P07630_001	M.acuminata	EXPA	PGSC0003DMP400032108	S.tuberosum	EXPA
GSMUA_Achr6P10730_001	M.acuminata	EXPA	PGSC0003DMP400002572	S.tuberosum	EXPA
GSMUA_Achr6P32260_001	M.acuminata	EXPA	PGSC0003DMP400032108	S.tuberosum	EXPA
GSMUA_Achr7P15100_001	M.acuminata	EXPA	PGSC0003DMP400007815	S.tuberosum	EXPA
GSMUA_Achr7P15100_001	M.acuminata	EXPA	PGSC0003DMP400052934	S.tuberosum	EXPA
GSMUA_Achr5P12080_001	M.acuminata	EXPB	PGSC0003DMP400037598	S.tuberosum	EXPB
GSMUA_Achr7P07040_001	M.acuminata	EXPB	PGSC0003DMP400032846	S.tuberosum	EXPB
GSMUA_Achr5P12710_001	M.acuminata	EXLB	PGSC0003DMP400003309	S.tuberosum	EXLB
GSMUA_Achr10P22630_001	M.acuminata	EXPA	Solyc06g005560.3.1	S.lycopersicum	EXPA
GSMUA_Achr10P22630_001	M.acuminata	EXPA	Solyc06g076220.3.1	S.lycopersicum	EXPA
GSMUA_Achr11P23660_001	M.acuminata	EXPA	Solyc05g052245.1.1	S.lycopersicum	EXPA
GSMUA_Achr2P18840_001	M.acuminata	EXPA	Solyc06g049050.3.1	S.lycopersicum	EXPA
GSMUA_Achr5P07630_001	M.acuminata	EXPA	Solyc06g049050.3.1	S.lycopersicum	EXPA
GSMUA_Achr6P10730_001	M.acuminata	EXPA	Solyc02g088100.3.1	S.lycopersicum	EXPA
GSMUA_Achr6P10730_001	M.acuminata	EXPA	Solyc05g052245.1.1	S.lycopersicum	EXPA
GSMUA_Achr7P15100_001	M.acuminata	EXPA	Solyc06g005560.3.1	S.lycopersicum	EXPA
GSMUA_Achr7P15100_001	M.acuminata	EXPA	Solyc06g076220.3.1	S.lycopersicum	EXPA
GSMUA_Achr7P22100_001	M.acuminata	EXPA	Solyc09g018020.3.1	S.lycopersicum	EXPA
GSMUA_Achr5P12080_001	M.acuminata	EXPB	Solyc10g008440.3.1	S.lycopersicum	EXPB
GSMUA_Achr5P19030_001	M.acuminata	EXLA	Solyc01g112000.3.1	S.lycopersicum	EXLA
GSMUA_Achr5P12710_001	M.acuminata	EXLB	Solyc08g077330.3.1	S.lycopersicum	EXLB
GSMUA_Achr10P22630_001	M.acuminata	EXPA	VIT_206s0004g04860.1	V.vinifera	EXPA
GSMUA_Achr10P22630_001	M.acuminata	EXPA	VIT_208s0007g00440.1	V.vinifera	EXPA
GSMUA_Achr10P22630_001	M.acuminata	EXPA	VIT_213s0019g01650.1	V.vinifera	EXPA
GSMUA_Achr11P21930_001	M.acuminata	EXPA	VIT_208s0007g00440.1	V.vinifera	EXPA
GSMUA_Achr11P23660_001	M.acuminata	EXPA	VIT_213s0067g02930.1	V.vinifera	EXPA
GSMUA_Achr2P16370_001	M.acuminata	EXPA	VIT_208s0007g00440.1	V.vinifera	EXPA
GSMUA_Achr2P16370_001	M.acuminata	EXPA	VIT_213s0019g01650.1	V.vinifera	EXPA
GSMUA_Achr2P21970_001	M.acuminata	EXPA	VIT_217s0000g06360.1	V.vinifera	EXPA
GSMUA_Achr5P07470_001	M.acuminata	EXPA	VIT_217s0053g00990.1	V.vinifera	EXPA
GSMUA_Achr5P07630_001	M.acuminata	EXPA	VIT_201s0026g02620.1	V.vinifera	EXPA
GSMUA_Achr5P07630_001	M.acuminata	EXPA	VIT_206s0004g00070.3	V.vinifera	EXPA
GSMUA_Achr5P07630_001	M.acuminata	EXPA	VIT_217s0000g06360.1	V.vinifera	EXPA
GSMUA_Achr6P10730_001	M.acuminata	EXPA	VIT_214s0108g01020.1	V.vinifera	EXPA
GSMUA_Achr6P10730_001	M.acuminata	EXPA	VIT_217s0000g06360.1	V.vinifera	EXPA
GSMUA_Achr6P32260_001	M.acuminata	EXPA	VIT_217s0000g06360.1	V.vinifera	EXPA
GSMUA_Achr7P10570_001	M.acuminata	EXPA	VIT_208s0007g00440.1	V.vinifera	EXPA
GSMUA_Achr7P15100_001	M.acuminata	EXPA	VIT_208s0007g00440.1	V.vinifera	EXPA
GSMUA_Achr7P15100_001	M.acuminata	EXPA	VIT_213s0019g01650.1	V.vinifera	EXPA
GSMUA_Achr7P22100_001	M.acuminata	EXPA	VIT_206s0004g07970.1	V.vinifera	EXPA
GSMUA_Achr9P04790_001	M.acuminata	EXPA	VIT_206s0004g07970.1	V.vinifera	EXPA
GSMUA_Achr10P22630_001	M.acuminata	EXPA	Thecc.05G038700.1	T.cacao	EXPA
GSMUA_Achr10P22630_001	M.acuminata	EXPA	Thecc.09G320300.1	T.cacao	EXPA
GSMUA_Achr11P23660_001	M.acuminata	EXPA	Thecc.09G363200.1	T.cacao	EXPA
GSMUA_Achr2P16370_001	M.acuminata	EXPA	Thecc.05G038700.1	T.cacao	EXPA
GSMUA_Achr5P07630_001	M.acuminata	EXPA	Thecc.02G343800.1	T.cacao	EXPA
GSMUA_Achr6P32260_001	M.acuminata	EXPA	Thecc.02G343800.1	T.cacao	EXPA
GSMUA_Achr6P32260_001	M.acuminata	EXPA	Thecc.03G090800.1	T.cacao	EXPA
GSMUA_Achr7P15100_001	M.acuminata	EXPA	Thecc.09G320300.1	T.cacao	EXPA
GSMUA_Achr7P22100_001	M.acuminata	EXPA	Thecc.04G152900.1	T.cacao	EXPA
GSMUA_Achr7P22100_001	M.acuminata	EXPA	Thecc.09G363200.1	T.cacao	EXPA
GSMUA_AchrUn_randomP08200_001	M.acuminata	EXPA	Thecc.02G147900.1	T.cacao	EXPA
GSMUA_Achr5P12080_001	M.acuminata	EXPB	Thecc.02G177600.1	T.cacao	EXPB
GSMUA_AchrUn_randomP06310_001	M.acuminata	EXPB	Thecc.02G177600.1	T.cacao	EXPB
GSMUA_Achr5P12710_001	M.acuminata	EXLB	Thecc.03G234700.1	T.cacao	EXLB
GSMUA_Achr10P22630_001	M.acuminata	EXPA	Potri.001G240900.1	P.trichocarpa	EXPA
GSMUA_Achr10P22630_001	M.acuminata	EXPA	Potri.008G057100.1	P.trichocarpa	EXPA
GSMUA_Achr10P22630_001	M.acuminata	EXPA	Potri.009G031800.2	P.trichocarpa	EXPA
GSMUA_Achr10P22630_001	M.acuminata	EXPA	Potri.010G202500.1	P.trichocarpa	EXPA
GSMUA_Achr10P26620_001	M.acuminata	EXPA	Potri.008G057100.1	P.trichocarpa	EXPA
GSMUA_Achr11P19780_001	M.acuminata	EXPA	Potri.016G135200.1	P.trichocarpa	EXPA
GSMUA_Achr11P23660_001	M.acuminata	EXPA	Potri.013G154700.1	P.trichocarpa	EXPA
GSMUA_Achr2P16370_001	M.acuminata	EXPA	Potri.008G057100.1	P.trichocarpa	EXPA
GSMUA_Achr2P16370_001	M.acuminata	EXPA	Potri.010G202500.1	P.trichocarpa	EXPA
GSMUA_Achr5P07630_001	M.acuminata	EXPA	Potri.008G088300.2	P.trichocarpa	EXPA
GSMUA_Achr5P07630_001	M.acuminata	EXPA	Potri.010G167200.6	P.trichocarpa	EXPA
GSMUA_Achr7P10570_001	M.acuminata	EXPA	Potri.008G057100.1	P.trichocarpa	EXPA
GSMUA_Achr7P10570_001	M.acuminata	EXPA	Potri.008G088300.2	P.trichocarpa	EXPA
GSMUA_Achr7P10570_001	M.acuminata	EXPA	Potri.010G202500.1	P.trichocarpa	EXPA
GSMUA_Achr7P15100_001	M.acuminata	EXPA	Potri.008G057100.1	P.trichocarpa	EXPA
GSMUA_Achr7P15100_001	M.acuminata	EXPA	Potri.010G202500.1	P.trichocarpa	EXPA
GSMUA_Achr7P22100_001	M.acuminata	EXPA	Potri.013G154700.1	P.trichocarpa	EXPA
GSMUA_Achr7P22100_001	M.acuminata	EXPA	Potri.016G135200.1	P.trichocarpa	EXPA
GSMUA_Achr9P04790_001	M.acuminata	EXPA	Potri.013G154700.1	P.trichocarpa	EXPA
GSMUA_Achr5P19030_001	M.acuminata	EXLA	Potri.004G181700.1	P.trichocarpa	EXLA
GSMUA_Achr5P19030_001	M.acuminata	EXLA	Potri.009G141400.2	P.trichocarpa	EXLA
GSMUA_Achr10P22630_001	M.acuminata	EXPA	Manes.07G117200.1	M.esculenta	EXPA
GSMUA_Achr10P22630_001	M.acuminata	EXPA	Manes.10G029400.1	M.esculenta	EXPA
GSMUA_Achr11P19780_001	M.acuminata	EXPA	Manes.05G103900.1	M.esculenta	EXPA
GSMUA_Achr2P16370_001	M.acuminata	EXPA	Manes.07G117200.1	M.esculenta	EXPA
GSMUA_Achr2P16370_001	M.acuminata	EXPA	Manes.10G029400.1	M.esculenta	EXPA
GSMUA_Achr2P18840_001	M.acuminata	EXPA	Manes.10G000900.1	M.esculenta	EXPA
GSMUA_Achr5P07470_001	M.acuminata	EXPA	Manes.08G172000.2	M.esculenta	EXPA
GSMUA_Achr5P07630_001	M.acuminata	EXPA	Manes.09G143300.1	M.esculenta	EXPA
GSMUA_Achr6P32260_001	M.acuminata	EXPA	Manes.05G103501.1	M.esculenta	EXPA
GSMUA_Achr7P10570_001	M.acuminata	EXPA	Manes.10G029400.1	M.esculenta	EXPA
GSMUA_Achr7P15100_001	M.acuminata	EXPA	Manes.01G172700.1	M.esculenta	EXPA
GSMUA_Achr7P15100_001	M.acuminata	EXPA	Manes.07G117200.1	M.esculenta	EXPA
GSMUA_Achr7P22100_001	M.acuminata	EXPA	Manes.07G140700.1	M.esculenta	EXPA
GSMUA_Achr7P22100_001	M.acuminata	EXPA	Manes.10G000900.1	M.esculenta	EXPA
GSMUA_Achr9P04790_001	M.acuminata	EXPA	Manes.08G172000.2	M.esculenta	EXPA
GSMUA_Achr9P04790_001	M.acuminata	EXPA	Manes.18G138301.1	M.esculenta	EXPA
GSMUA_Achr9P24100_001	M.acuminata	EXPA	Manes.18G010200.1	M.esculenta	EXPA
GSMUA_Achr5P12080_001	M.acuminata	EXPB	Manes.13G147700.1	M.esculenta	EXPB
GSMUA_Achr11P01300_001	M.acuminata	EXLA	Manes.04G068200.1	M.esculenta	EXLA
GSMUA_Achr5P07630_001	M.acuminata	EXPA	29950.m001164	R.communis	EXPA
GSMUA_Achr6P32260_001	M.acuminata	EXPA	29950.m001164	R.communis	EXPA
GSMUA_Achr7P22100_001	M.acuminata	EXPA	29729.m002361	R.communis	EXPA
GSMUA_Achr5P12710_001	M.acuminata	EXLB	29628.m000766	R.communis	EXLB
GSMUA_Achr10P22630_001	M.acuminata	EXPA	Medtr2g097030.2	M.truncatula	EXPA
GSMUA_Achr11P23660_001	M.acuminata	EXPA	Medtr3g094040.1	M.truncatula	EXPA
GSMUA_Achr2P16370_001	M.acuminata	EXPA	Medtr4g063975.1	M.truncatula	EXPA
GSMUA_Achr4P21540_001	M.acuminata	EXPA	Medtr5g079950.1	M.truncatula	EXPA
GSMUA_Achr4P25480_001	M.acuminata	EXPA	Medtr5g076950.1	M.truncatula	EXPA
GSMUA_Achr5P07630_001	M.acuminata	EXPA	Medtr5g041700.1	M.truncatula	EXPA
GSMUA_Achr6P32260_001	M.acuminata	EXPA	Medtr3g435430.1	M.truncatula	EXPA
GSMUA_Achr7P15100_001	M.acuminata	EXPA	Medtr5g079950.1	M.truncatula	EXPA
GSMUA_Achr9P28320_001	M.acuminata	EXPA	Medtr5g079950.1	M.truncatula	EXPA
GSMUA_Achr2P13730_001	M.acuminata	EXPB	Medtr4g028640.1	M.truncatula	EXPB
GSMUA_Achr5P12710_001	M.acuminata	EXLB	Medtr4g098930.1	M.truncatula	EXLB
GSMUA_AchrUn_randomP04750_001	M.acuminata	EXLB	Medtr4g098930.1	M.truncatula	EXLB
GSMUA_Achr10P22630_001	M.acuminata	EXPA	Phvul.001G232600.1	P.vulgaris	EXPA
GSMUA_Achr10P22630_001	M.acuminata	EXPA	Phvul.011G063800.1	P.vulgaris	EXPA
GSMUA_Achr10P22630_001	M.acuminata	EXPA	Phvul.L006043.1	P.vulgaris	EXPA
GSMUA_Achr11P23660_001	M.acuminata	EXPA	Phvul.009G142800.1	P.vulgaris	EXPA
GSMUA_Achr2P16370_001	M.acuminata	EXPA	Phvul.011G063800.1	P.vulgaris	EXPA
GSMUA_Achr5P07630_001	M.acuminata	EXPA	Phvul.002G083600.1	P.vulgaris	EXPA
GSMUA_Achr6P32260_001	M.acuminata	EXPA	Phvul.002G170300.2	P.vulgaris	EXPA
GSMUA_Achr7P10570_001	M.acuminata	EXPA	Phvul.L006043.1	P.vulgaris	EXPA
GSMUA_Achr7P15100_001	M.acuminata	EXPA	Phvul.011G063800.1	P.vulgaris	EXPA
GSMUA_Achr7P15100_001	M.acuminata	EXPA	Phvul.L006043.1	P.vulgaris	EXPA
GSMUA_Achr7P22100_001	M.acuminata	EXPA	Phvul.008G248000.1	P.vulgaris	EXPA
GSMUA_Achr9P04790_001	M.acuminata	EXPA	Phvul.008G248000.1	P.vulgaris	EXPA
GSMUA_Achr5P11590_001	M.acuminata	EXLA	Phvul.011G024801.1	P.vulgaris	EXLA
GSMUA_Achr11P01300_001	M.acuminata	EXLA	Phvul.003G224800.1	P.vulgaris	EXLB
GSMUA_Achr5P11590_001	M.acuminata	EXLA	Phvul.003G224800.1	P.vulgaris	EXLB
GSMUA_Achr11P00090_001	M.acuminata	EXLB	Phvul.003G228000.1	P.vulgaris	EXLB
GSMUA_Achr5P12710_001	M.acuminata	EXLB	Phvul.002G004100.1	P.vulgaris	EXLB
GSMUA_Achr5P12710_001	M.acuminata	EXLB	Phvul.003G228000.1	P.vulgaris	EXLB
GSMUA_AchrUn_randomP04750_001	M.acuminata	EXLB	Phvul.002G004100.1	P.vulgaris	EXLB
GSMUA_AchrUn_randomP04750_001	M.acuminata	EXLB	Phvul.003G228000.1	P.vulgaris	EXLB
GSMUA_Achr10P22630_001	M.acuminata	EXPA	Prupe.2G237000.1	P.persica	EXPA
GSMUA_Achr2P16370_001	M.acuminata	EXPA	Prupe.2G237000.1	P.persica	EXPA
GSMUA_Achr2P21970_001	M.acuminata	EXPA	Prupe.5G195200.1	P.persica	EXPA
GSMUA_Achr5P07470_001	M.acuminata	EXPA	Prupe.1G276700.1	P.persica	EXPA
GSMUA_Achr5P07630_001	M.acuminata	EXPA	Prupe.5G195200.1	P.persica	EXPA
GSMUA_Achr6P10730_001	M.acuminata	EXPA	Prupe.1G276700.1	P.persica	EXPA
GSMUA_Achr6P10730_001	M.acuminata	EXPA	Prupe.3G265800.1	P.persica	EXPA
GSMUA_Achr6P10730_001	M.acuminata	EXPA	Prupe.5G195200.1	P.persica	EXPA
GSMUA_Achr6P32260_001	M.acuminata	EXPA	Prupe.5G195200.1	P.persica	EXPA
GSMUA_Achr7P10570_001	M.acuminata	EXPA	Prupe.2G237000.1	P.persica	EXPA
GSMUA_Achr7P15100_001	M.acuminata	EXPA	Prupe.2G237000.1	P.persica	EXPA
GSMUA_Achr7P15100_001	M.acuminata	EXPA	Prupe.6G075100.1	P.persica	EXPA
GSMUA_Achr7P22100_001	M.acuminata	EXPA	Prupe.2G263600.1	P.persica	EXPA
GSMUA_Achr7P22100_001	M.acuminata	EXPA	Prupe.6G042000.1	P.persica	EXPA
GSMUA_Achr7P22100_001	M.acuminata	EXPA	Prupe.6G292300.1	P.persica	EXPA
GSMUA_Achr9P24100_001	M.acuminata	EXPA	Prupe.1G360700.1	P.persica	EXPA
GSMUA_Achr2P13730_001	M.acuminata	EXPB	Prupe.2G136500.1	P.persica	EXPB
GSMUA_Achr7P07040_001	M.acuminata	EXPB	Prupe.2G136500.1	P.persica	EXPB
GSMUA_Achr5P11590_001	M.acuminata	EXLA	Prupe.8G174500.1	P.persica	EXLA
GSMUA_Achr5P19030_001	M.acuminata	EXLA	Prupe.8G174500.1	P.persica	EXLA
GSMUA_Achr10P22630_001	M.acuminata	EXPA	MD01G1135600	M.domestica	EXPA
GSMUA_Achr10P22630_001	M.acuminata	EXPA	MD07G1200300	M.domestica	EXPA
GSMUA_Achr10P22630_001	M.acuminata	EXPA	MD12G1142900	M.domestica	EXPA
GSMUA_Achr10P26620_001	M.acuminata	EXPA	MD01G1135600	M.domestica	EXPA
GSMUA_Achr2P16370_001	M.acuminata	EXPA	MD01G1135600	M.domestica	EXPA
GSMUA_Achr2P16370_001	M.acuminata	EXPA	MD07G1200300	M.domestica	EXPA
GSMUA_Achr2P21970_001	M.acuminata	EXPA	MD06G1195100	M.domestica	EXPA
GSMUA_Achr2P21970_001	M.acuminata	EXPA	MD14G1202100	M.domestica	EXPA
GSMUA_Achr5P07630_001	M.acuminata	EXPA	MD06G1195100	M.domestica	EXPA
GSMUA_Achr5P07630_001	M.acuminata	EXPA	MD13G1070200	M.domestica	EXPA
GSMUA_Achr5P07630_001	M.acuminata	EXPA	MD14G1202100	M.domestica	EXPA
GSMUA_Achr6P10730_001	M.acuminata	EXPA	MD06G1195100	M.domestica	EXPA
GSMUA_Achr6P32260_001	M.acuminata	EXPA	MD06G1195100	M.domestica	EXPA
GSMUA_Achr6P32260_001	M.acuminata	EXPA	MD14G1202100	M.domestica	EXPA
GSMUA_Achr7P10570_001	M.acuminata	EXPA	MD01G1135600	M.domestica	EXPA
GSMUA_Achr7P10570_001	M.acuminata	EXPA	MD12G1142900	M.domestica	EXPA
GSMUA_Achr7P15100_001	M.acuminata	EXPA	MD12G1142900	M.domestica	EXPA
GSMUA_Achr7P22100_001	M.acuminata	EXPA	MD07G1233100	M.domestica	EXPA
GSMUA_Achr2P13730_001	M.acuminata	EXPB	MD07G1113600	M.domestica	EXPB
GSMUA_AchrUn_randomP06310_001	M.acuminata	EXPB	MD09G1250100	M.domestica	EXPB
GSMUA_Achr5P11590_001	M.acuminata	EXLA	MD06G1047600	M.domestica	EXLB
GSMUA_Achr5P12710_001	M.acuminata	EXLB	MD06G1041000	M.domestica	EXLB
GSMUA_AchrUn_randomP04750_001	M.acuminata	EXLB	MD06G1041000	M.domestica	EXLB
GSMUA_Achr10P22630_001	M.acuminata	EXPA	PRQ59219	R.chinensis	EXPA
GSMUA_Achr2P16370_001	M.acuminata	EXPA	PRQ43254	R.chinensis	EXPA
GSMUA_Achr5P07630_001	M.acuminata	EXPA	PRQ40759	R.chinensis	EXPA
GSMUA_Achr6P32260_001	M.acuminata	EXPA	PRQ16200	R.chinensis	EXPA
GSMUA_Achr6P32260_001	M.acuminata	EXPA	PRQ40759	R.chinensis	EXPA
GSMUA_Achr7P10570_001	M.acuminata	EXPA	PRQ43254	R.chinensis	EXPA
GSMUA_Achr7P15100_001	M.acuminata	EXPA	PRQ59219	R.chinensis	EXPA
GSMUA_Achr7P22100_001	M.acuminata	EXPA	PRQ42719	R.chinensis	EXPA
Aco001634.1	A.comosus	EXPA	evm_27.model.AmTr_v1.0_scaffold00077.40	A.trichopoda	EXPA
Aco001677.1	A.comosus	EXPA	evm_27.model.AmTr_v1.0_scaffold00119.39	A.trichopoda	EXPA
Aco011896.1	A.comosus	EXPA	evm_27.model.AmTr_v1.0_scaffold00044.32	A.trichopoda	EXPA
Aco016813.1	A.comosus	EXPA	evm_27.model.AmTr_v1.0_scaffold00012.186	A.trichopoda	EXPA
Aco017902.1	A.comosus	EXPA	evm_27.model.AmTr_v1.0_scaffold00119.39	A.trichopoda	EXPA
Aco016325.1	A.comosus	EXPB	evm_27.model.AmTr_v1.0_scaffold00009.394	A.trichopoda	EXPB
Aco000511.1	A.comosus	EXPA	Nycol.E00113.1	N.colorata	EXPA
Aco014178.1	A.comosus	EXPA	Nycol.E00113.1	N.colorata	EXPA
Aco015452.1	A.comosus	EXPA	Nycol.E00113.1	N.colorata	EXPA
Aco016635.1	A.comosus	EXPA	Nycol.I01708.1	N.colorata	EXPA
Aco016813.1	A.comosus	EXPA	Nycol.E00113.1	N.colorata	EXPA
Aco016325.1	A.comosus	EXPB	Nycol.D00928.1	N.colorata	EXPB
Aco009171.1	A.comosus	EXLA	Nycol.I01780.1	N.colorata	EXLA
Aco000511.1	A.comosus	EXPA	XP_008777004.1	P.dactylifera	EXPA
Aco000511.1	A.comosus	EXPA	XP_008802710.1	P.dactylifera	EXPA
Aco001091.1	A.comosus	EXPA	XP_008780525.1	P.dactylifera	EXPA
Aco001634.1	A.comosus	EXPA	XP_008782645.1	P.dactylifera	EXPA
Aco001634.1	A.comosus	EXPA	XP_008792215.1	P.dactylifera	EXPA
Aco001634.1	A.comosus	EXPA	XP_008808309.1	P.dactylifera	EXPA
Aco009615.1	A.comosus	EXPA	XP_008780525.1	P.dactylifera	EXPA
Aco010392.1	A.comosus	EXPA	XP_026665227.1	P.dactylifera	EXPA
Aco012544.1	A.comosus	EXPA	XP_008782645.1	P.dactylifera	EXPA
Aco012544.1	A.comosus	EXPA	XP_008792215.1	P.dactylifera	EXPA
Aco012544.1	A.comosus	EXPA	XP_008798561.1	P.dactylifera	EXPA
Aco013089.1	A.comosus	EXPA	XP_008806134.1	P.dactylifera	EXPA
Aco014178.1	A.comosus	EXPA	XP_008777004.1	P.dactylifera	EXPA
Aco014178.1	A.comosus	EXPA	XP_008784594.1	P.dactylifera	EXPA
Aco014178.1	A.comosus	EXPA	XP_008802710.1	P.dactylifera	EXPA
Aco015452.1	A.comosus	EXPA	XP_008777004.1	P.dactylifera	EXPA
Aco015452.1	A.comosus	EXPA	XP_008802710.1	P.dactylifera	EXPA
Aco015688.1	A.comosus	EXPA	XP_026664809.1	P.dactylifera	EXPA
Aco016813.1	A.comosus	EXPA	XP_008777004.1	P.dactylifera	EXPA
Aco016813.1	A.comosus	EXPA	XP_008784594.1	P.dactylifera	EXPA
Aco016813.1	A.comosus	EXPA	XP_008799850.1	P.dactylifera	EXPA
Aco017209.1	A.comosus	EXPA	XP_017700135.1	P.dactylifera	EXPA
Aco017500.1	A.comosus	EXPA	XP_008788736.1	P.dactylifera	EXPA
Aco017577.1	A.comosus	EXPA	XP_008786153.1	P.dactylifera	EXPA
Aco011719.1	A.comosus	EXPB	XP_008802833.1	P.dactylifera	EXPB
Aco012813.1	A.comosus	EXPB	XP_008802833.1	P.dactylifera	EXPB
Aco016325.1	A.comosus	EXPB	XP_008806534.1	P.dactylifera	EXPB
Aco000511.1	A.comosus	EXPA	GSMUA_Achr10P22630_001	M.acuminata	EXPA
Aco000511.1	A.comosus	EXPA	GSMUA_Achr7P10570_001	M.acuminata	EXPA
Aco000511.1	A.comosus	EXPA	GSMUA_Achr7P15100_001	M.acuminata	EXPA
Aco001634.1	A.comosus	EXPA	GSMUA_Achr5P07480_001	M.acuminata	EXPA
Aco001634.1	A.comosus	EXPA	GSMUA_Achr7P22100_001	M.acuminata	EXPA
Aco001677.1	A.comosus	EXPA	GSMUA_Achr5P07630_001	M.acuminata	EXPA
Aco001677.1	A.comosus	EXPA	GSMUA_Achr6P32260_001	M.acuminata	EXPA
Aco009615.1	A.comosus	EXPA	GSMUA_Achr2P21970_001	M.acuminata	EXPA
Aco009615.1	A.comosus	EXPA	GSMUA_Achr6P10730_001	M.acuminata	EXPA
Aco012544.1	A.comosus	EXPA	GSMUA_Achr11P19780_001	M.acuminata	EXPA
Aco012544.1	A.comosus	EXPA	GSMUA_Achr7P22100_001	M.acuminata	EXPA
Aco014178.1	A.comosus	EXPA	GSMUA_Achr10P22630_001	M.acuminata	EXPA
Aco014178.1	A.comosus	EXPA	GSMUA_Achr10P26620_001	M.acuminata	EXPA
Aco014178.1	A.comosus	EXPA	GSMUA_Achr7P10570_001	M.acuminata	EXPA
Aco015452.1	A.comosus	EXPA	GSMUA_Achr10P22630_001	M.acuminata	EXPA
Aco015452.1	A.comosus	EXPA	GSMUA_Achr10P26620_001	M.acuminata	EXPA
Aco015452.1	A.comosus	EXPA	GSMUA_Achr2P16370_001	M.acuminata	EXPA
Aco015452.1	A.comosus	EXPA	GSMUA_Achr7P10570_001	M.acuminata	EXPA
Aco015688.1	A.comosus	EXPA	GSMUA_Achr1P19730_001	M.acuminata	EXPA
Aco016813.1	A.comosus	EXPA	GSMUA_Achr10P22630_001	M.acuminata	EXPA
Aco016813.1	A.comosus	EXPA	GSMUA_Achr7P15100_001	M.acuminata	EXPA
Aco017902.1	A.comosus	EXPA	GSMUA_Achr5P07630_001	M.acuminata	EXPA
Aco011719.1	A.comosus	EXPB	GSMUA_Achr4P26910_001	M.acuminata	EXPB
Aco012813.1	A.comosus	EXPB	GSMUA_Achr4P26910_001	M.acuminata	EXPB
Aco016325.1	A.comosus	EXPB	GSMUA_Achr5P12080_001	M.acuminata	EXPB
Aco016325.1	A.comosus	EXPB	GSMUA_AchrUn_randomP06310_001	M.acuminata	EXPB
Aco009171.1	A.comosus	EXLA	GSMUA_Achr11P01300_001	M.acuminata	EXLA
Aco000511.1	A.comosus	EXPA	Bradi1g03640.1	B.distachyon	EXPA
Aco001634.1	A.comosus	EXPA	Bradi2g53580.1	B.distachyon	EXPA
Aco010392.1	A.comosus	EXPA	Bradi5g04120.1	B.distachyon	EXPA
Aco011896.1	A.comosus	EXPA	Bradi5g19340.3	B.distachyon	EXPA
Aco012544.1	A.comosus	EXPA	Bradi2g22290.1	B.distachyon	EXPA
Aco012544.1	A.comosus	EXPA	Bradi2g53580.1	B.distachyon	EXPA
Aco014178.1	A.comosus	EXPA	Bradi1g03640.1	B.distachyon	EXPA
Aco015688.1	A.comosus	EXPA	Bradi1g35830.1	B.distachyon	EXPA
Aco016635.1	A.comosus	EXPA	Bradi3g32070.1	B.distachyon	EXPA
Aco012813.1	A.comosus	EXPB	Bradi3g50730.2	B.distachyon	EXPB
Aco012813.1	A.comosus	EXPB	Bradi5g17760.1	B.distachyon	EXPB
Aco016325.1	A.comosus	EXPB	Bradi3g49850.1	B.distachyon	EXPB
Aco016325.1	A.comosus	EXPB	Bradi5g16497.1	B.distachyon	EXPB
Aco000511.1	A.comosus	EXPA	TraesCS5A02G481200.1	T.aestivum	EXPA
Aco000511.1	A.comosus	EXPA	TraesCS5B02G494400.1	T.aestivum	EXPA
Aco000511.1	A.comosus	EXPA	TraesCS5D02G494800.1	T.aestivum	EXPA
Aco001091.1	A.comosus	EXPA	TraesCS6A02G307900.1	T.aestivum	EXPA
Aco001091.1	A.comosus	EXPA	TraesCS6B02G336500.1	T.aestivum	EXPA
Aco001091.1	A.comosus	EXPA	TraesCS6D02G287100.1	T.aestivum	EXPA
Aco010392.1	A.comosus	EXPA	TraesCS2A02G066600.1	T.aestivum	EXPA
Aco010392.1	A.comosus	EXPA	TraesCS2B02G078800.1	T.aestivum	EXPA
Aco010392.1	A.comosus	EXPA	TraesCS2D02G065000.1	T.aestivum	EXPA
Aco011896.1	A.comosus	EXPA	TraesCS2A02G393700.1	T.aestivum	EXPA
Aco011896.1	A.comosus	EXPA	TraesCS2B02G411700.1	T.aestivum	EXPA
Aco011896.1	A.comosus	EXPA	TraesCS2B02G411700.1	T.aestivum	EXPA
Aco011896.1	A.comosus	EXPA	TraesCS2D02G391600.1	T.aestivum	EXPA
Aco012544.1	A.comosus	EXPA	TraesCS1A02G300200.1	T.aestivum	EXPA
Aco012544.1	A.comosus	EXPA	TraesCS1B02G310300.1	T.aestivum	EXPA
Aco012544.1	A.comosus	EXPA	TraesCS1D02G299700.1	T.aestivum	EXPA
Aco012544.1	A.comosus	EXPA	TraesCS3A02G344800.1	T.aestivum	EXPA
Aco012544.1	A.comosus	EXPA	TraesCS3D02G338600.1	T.aestivum	EXPA
Aco015688.1	A.comosus	EXPA	TraesCS7B02G299700.1	T.aestivum	EXPA
Aco015688.1	A.comosus	EXPA	TraesCS7D02G393300.1	T.aestivum	EXPA
Aco016635.1	A.comosus	EXPA	TraesCS1A02G199300.1	T.aestivum	EXPA
Aco016635.1	A.comosus	EXPA	TraesCS1B02G214200.1	T.aestivum	EXPA
Aco016635.1	A.comosus	EXPA	TraesCS1D02G203100.1	T.aestivum	EXPA
Aco011715.1	A.comosus	EXPB	TraesCS1B02G226000.1	T.aestivum	EXPB
Aco011715.1	A.comosus	EXPB	TraesCS1D02G215400.1	T.aestivum	EXPB
Aco012815.1	A.comosus	EXPB	TraesCS2A02G413600.1	T.aestivum	EXPB
Aco012815.1	A.comosus	EXPB	TraesCS2B02G432300.1	T.aestivum	EXPB
Aco012815.1	A.comosus	EXPB	TraesCS2D02G411000.1	T.aestivum	EXPB
Aco012815.1	A.comosus	EXPB	TraesCS6A02G249700.1	T.aestivum	EXPB
Aco012815.1	A.comosus	EXPB	TraesCS6D02G231400.1	T.aestivum	EXPB
Aco016325.1	A.comosus	EXPB	TraesCS2A02G373000.1	T.aestivum	EXPB
Aco016325.1	A.comosus	EXPB	TraesCS2B02G390000.1	T.aestivum	EXPB
Aco016325.1	A.comosus	EXPB	TraesCS6A02G235800.1	T.aestivum	EXPB
Aco016325.1	A.comosus	EXPB	TraesCS6B02G264400.1	T.aestivum	EXPB
Aco016325.1	A.comosus	EXPB	TraesCS6D02G218500.1	T.aestivum	EXPB
Aco000511.1	A.comosus	EXPA	HORVU5Hr1G113580.5	H.vulgare	EXPA
Aco010392.1	A.comosus	EXPA	HORVU2Hr1G010800.1	H.vulgare	EXPA
Aco011896.1	A.comosus	EXPA	HORVU2Hr1G093690.2	H.vulgare	EXPA
Aco012544.1	A.comosus	EXPA	HORVU1Hr1G069830.1	H.vulgare	EXPA
Aco012544.1	A.comosus	EXPA	HORVU3Hr1G081180.2	H.vulgare	EXPA
Aco015688.1	A.comosus	EXPA	HORVU7Hr1G093680.5	H.vulgare	EXPA
Aco016635.1	A.comosus	EXPA	HORVU1Hr1G051590.2	H.vulgare	EXPA
Aco011715.1	A.comosus	EXPB	HORVU1Hr1G054240.1	H.vulgare	EXPB
Aco011715.1	A.comosus	EXPB	HORVU4Hr1G088080.7	H.vulgare	EXPB
Aco012813.1	A.comosus	EXPB	HORVU1Hr1G054240.1	H.vulgare	EXPB
Aco012815.1	A.comosus	EXPB	HORVU2Hr1G097480.1	H.vulgare	EXPB
Aco012815.1	A.comosus	EXPB	HORVU6Hr1G063180.1	H.vulgare	EXPB
Aco016325.1	A.comosus	EXPB	HORVU6Hr1G060410.1	H.vulgare	EXPB
Aco000511.1	A.comosus	EXPA	LOC_Os03g60720.1	O.sativa	EXPA
Aco001091.1	A.comosus	EXPA	LOC_Os02g51040.1	O.sativa	EXPA
Aco001634.1	A.comosus	EXPA	LOC_Os03g21820.1	O.sativa	EXPA
Aco011896.1	A.comosus	EXPA	LOC_Os04g49410.1	O.sativa	EXPA
Aco012544.1	A.comosus	EXPA	LOC_Os01g60770.1	O.sativa	EXPA
Aco012544.1	A.comosus	EXPA	LOC_Os03g21820.1	O.sativa	EXPA
Aco012544.1	A.comosus	EXPA	LOC_Os05g39990.1	O.sativa	EXPA
Aco015688.1	A.comosus	EXPA	LOC_Os06g41700.1	O.sativa	EXPA
Aco016635.1	A.comosus	EXPA	LOC_Os10g39110.1	O.sativa	EXPA
Aco011715.1	A.comosus	EXPB	LOC_Os10g40700.1	O.sativa	EXPB
Aco012813.1	A.comosus	EXPB	LOC_Os10g40700.1	O.sativa	EXPB
Aco012815.1	A.comosus	EXPB	LOC_Os02g44106.1	O.sativa	EXPB
Aco012815.1	A.comosus	EXPB	LOC_Os04g46630.1	O.sativa	EXPB
Aco016325.1	A.comosus	EXPB	LOC_Os02g42650.1	O.sativa	EXPB
Aco016325.1	A.comosus	EXPB	LOC_Os04g46630.1	O.sativa	EXPB
Aco009171.1	A.comosus	EXLA	LOC_Os06g50960.1	O.sativa	EXLA
Aco000511.1	A.comosus	EXPA	Sobic.001G033300.1	S.bicolor	EXPA
Aco001091.1	A.comosus	EXPA	Sobic.004G238801.1	S.bicolor	EXPA
Aco010392.1	A.comosus	EXPA	Sobic.001G237800.1	S.bicolor	EXPA
Aco011896.1	A.comosus	EXPA	Sobic.006G191700.1	S.bicolor	EXPA
Aco012544.1	A.comosus	EXPA	Sobic.003G338801.1	S.bicolor	EXPA
Aco012544.1	A.comosus	EXPA	Sobic.009G173700.1	S.bicolor	EXPA
Aco014178.1	A.comosus	EXPA	Sobic.001G033300.1	S.bicolor	EXPA
Aco015688.1	A.comosus	EXPA	Sobic.010G194500.1	S.bicolor	EXPA
Aco016635.1	A.comosus	EXPA	Sobic.001G314600.1	S.bicolor	EXPA
Aco016813.1	A.comosus	EXPA	Sobic.003G444400.1	S.bicolor	EXPA
Aco011715.1	A.comosus	EXPB	Sobic.001G300500.1	S.bicolor	EXPB
Aco011717.1	A.comosus	EXPB	Sobic.004G294300.1	S.bicolor	EXPB
Aco012813.1	A.comosus	EXPB	Sobic.001G300500.1	S.bicolor	EXPB
Aco012815.1	A.comosus	EXPB	Sobic.004G294300.1	S.bicolor	EXPB
Aco012815.1	A.comosus	EXPB	Sobic.006G171200.1	S.bicolor	EXPB
Aco016325.1	A.comosus	EXPB	Sobic.004G227900.1	S.bicolor	EXPB
Aco000511.1	A.comosus	EXPA	Zm00001d012957_P002	Z.mays	EXPA
Aco000511.1	A.comosus	EXPA	Zm00001d034663_P001	Z.mays	EXPA
Aco001091.1	A.comosus	EXPA	Zm00001d018031_P001	Z.mays	EXPA
Aco011896.1	A.comosus	EXPA	Zm00001d002548_P001	Z.mays	EXPA
Aco011896.1	A.comosus	EXPA	Zm00001d026014_P001	Z.mays	EXPA
Aco012544.1	A.comosus	EXPA	Zm00001d038476_P001	Z.mays	EXPA
Aco012544.1	A.comosus	EXPA	Zm00001d043047_P001	Z.mays	EXPA
Aco015688.1	A.comosus	EXPA	Zm00001d046723_P001	Z.mays	EXPA
Aco016635.1	A.comosus	EXPA	Zm00001d047353_P001	Z.mays	EXPA
Aco011715.1	A.comosus	EXPB	Zm00001d029903_P002	Z.mays	EXPB
Aco011715.1	A.comosus	EXPB	Zm00001d047090_P002	Z.mays	EXPB
Aco011719.1	A.comosus	EXPB	Zm00001d017493_P001	Z.mays	EXPB
Aco011719.1	A.comosus	EXPB	Zm00001d026169_P001	Z.mays	EXPB
Aco012813.1	A.comosus	EXPB	Zm00001d029903_P002	Z.mays	EXPB
Aco012815.1	A.comosus	EXPB	Zm00001d017493_P001	Z.mays	EXPB
Aco012815.1	A.comosus	EXPB	Zm00001d026169_P001	Z.mays	EXPB
Aco016325.1	A.comosus	EXPB	Zm00001d002860_P002	Z.mays	EXPB
Aco016325.1	A.comosus	EXPB	Zm00001d017377_P001	Z.mays	EXPB
Aco000511.1	A.comosus	EXPA	Seita.9G032400.1	S.italica	EXPA
Aco001091.1	A.comosus	EXPA	Seita.1G318000.1	S.italica	EXPA
Aco001634.1	A.comosus	EXPA	Seita.3G204900.1	S.italica	EXPA
Aco009615.1	A.comosus	EXPA	Seita.9G385300.1	S.italica	EXPA
Aco011896.1	A.comosus	EXPA	Seita.7G212500.1	S.italica	EXPA
Aco012544.1	A.comosus	EXPA	Seita.3G204900.1	S.italica	EXPA
Aco012544.1	A.comosus	EXPA	Seita.5G363100.1	S.italica	EXPA
Aco014178.1	A.comosus	EXPA	Seita.9G032400.1	S.italica	EXPA
Aco015688.1	A.comosus	EXPA	Seita.4G213300.1	S.italica	EXPA
Aco016635.1	A.comosus	EXPA	Seita.1G318000.1	S.italica	EXPA
Aco016635.1	A.comosus	EXPA	Seita.9G342900.1	S.italica	EXPA
Aco011715.1	A.comosus	EXPB	Seita.9G326100.1	S.italica	EXPB
Aco011715.1	A.comosus	EXPB	Seita.9G577300.1	S.italica	EXPB
Aco012813.1	A.comosus	EXPB	Seita.9G326100.1	S.italica	EXPB
Aco012815.1	A.comosus	EXPB	Seita.1G260500.1	S.italica	EXPB
Aco012815.1	A.comosus	EXPB	Seita.7G190600.1	S.italica	EXPB
Aco016325.1	A.comosus	EXPB	Seita.1G248900.1	S.italica	EXPB
Aco016325.1	A.comosus	EXPB	Seita.7G177400.1	S.italica	EXPB
Aco009171.1	A.comosus	EXLA	Seita.4G284800.1	S.italica	EXLA
Aco000511.1	A.comosus	EXPA	Pavir.9KG386980.1	P.virgatum	EXPA
Aco000511.1	A.comosus	EXPA	Pavir.9NG033800.1	P.virgatum	EXPA
Aco001091.1	A.comosus	EXPA	Pavir.1NG420000.1	P.virgatum	EXPA
Aco011896.1	A.comosus	EXPA	Pavir.7KG304900.1	P.virgatum	EXPA
Aco011896.1	A.comosus	EXPA	Pavir.7NG307800.1	P.virgatum	EXPA
Aco012544.1	A.comosus	EXPA	Pavir.3KG136335.1	P.virgatum	EXPA
Aco012544.1	A.comosus	EXPA	Pavir.3NG079678.1	P.virgatum	EXPA
Aco012544.1	A.comosus	EXPA	Pavir.5KG603814.2	P.virgatum	EXPA
Aco012544.1	A.comosus	EXPA	Pavir.5NG565300.1	P.virgatum	EXPA
Aco015688.1	A.comosus	EXPA	Pavir.4KG313500.1	P.virgatum	EXPA
Aco015688.1	A.comosus	EXPA	Pavir.4NG236600.1	P.virgatum	EXPA
Aco016635.1	A.comosus	EXPA	Pavir.9KG311900.1	P.virgatum	EXPA
Aco016635.1	A.comosus	EXPA	Pavir.9NG488500.1	P.virgatum	EXPA
Aco011715.1	A.comosus	EXPB	Pavir.9KG329600.1	P.virgatum	EXPB
Aco011715.1	A.comosus	EXPB	Pavir.9NG475200.1	P.virgatum	EXPB
Aco011719.1	A.comosus	EXPB	Pavir.7KG280200.1	P.virgatum	EXPB
Aco012813.1	A.comosus	EXPB	Pavir.9KG329600.1	P.virgatum	EXPB
Aco012813.1	A.comosus	EXPB	Pavir.9NG475200.1	P.virgatum	EXPB
Aco012815.1	A.comosus	EXPB	Pavir.1KG223000.1	P.virgatum	EXPB
Aco012815.1	A.comosus	EXPB	Pavir.1NG382800.1	P.virgatum	EXPB
Aco012815.1	A.comosus	EXPB	Pavir.7NG316400.1	P.virgatum	EXPB
Aco016325.1	A.comosus	EXPB	Pavir.1KG408500.1	P.virgatum	EXPB
Aco016325.1	A.comosus	EXPB	Pavir.1NG367900.3	P.virgatum	EXPB
Aco016325.1	A.comosus	EXPB	Pavir.7KG259600.1	P.virgatum	EXPB
Aco016325.1	A.comosus	EXPB	Pavir.7NG337400.1	P.virgatum	EXPB
Aco001091.1	A.comosus	EXPA	KMT07031	B.vulgaris	EXPA
Aco001634.1	A.comosus	EXPA	KMT16769	B.vulgaris	EXPA
Aco001677.1	A.comosus	EXPA	KMT18338	B.vulgaris	EXPA
Aco014178.1	A.comosus	EXPA	KMT05234	B.vulgaris	EXPA
Aco016813.1	A.comosus	EXPA	KMT05234	B.vulgaris	EXPA
Aco016813.1	A.comosus	EXPA	KMT18338	B.vulgaris	EXPA
Aco012813.1	A.comosus	EXPB	KMT00020	B.vulgaris	EXPB
Aco009171.1	A.comosus	EXLA	KMT01279	B.vulgaris	EXLA
Aco000511.1	A.comosus	EXPA	Migut.L01949.1	M.guttatus	EXPA
Aco001091.1	A.comosus	EXPA	Migut.E00081.1	M.guttatus	EXPA
Aco001091.1	A.comosus	EXPA	Migut.L01275.1	M.guttatus	EXPA
Aco001634.1	A.comosus	EXPA	Migut.D00821.1	M.guttatus	EXPA
Aco001634.1	A.comosus	EXPA	Migut.F00603.1	M.guttatus	EXPA
Aco001634.1	A.comosus	EXPA	Migut.J00050.1	M.guttatus	EXPA
Aco001677.1	A.comosus	EXPA	Migut.E00081.1	M.guttatus	EXPA
Aco001677.1	A.comosus	EXPA	Migut.L01275.1	M.guttatus	EXPA
Aco009615.1	A.comosus	EXPA	Migut.L01275.1	M.guttatus	EXPA
Aco012544.1	A.comosus	EXPA	Migut.D00821.1	M.guttatus	EXPA
Aco012544.1	A.comosus	EXPA	Migut.F00603.1	M.guttatus	EXPA
Aco012544.1	A.comosus	EXPA	Migut.J00050.1	M.guttatus	EXPA
Aco013089.1	A.comosus	EXPA	Migut.C00888.1	M.guttatus	EXPA
Aco013089.1	A.comosus	EXPA	Migut.N03182.1	M.guttatus	EXPA
Aco014178.1	A.comosus	EXPA	Migut.J00325.1	M.guttatus	EXPA
Aco014178.1	A.comosus	EXPA	Migut.L01949.1	M.guttatus	EXPA
Aco015452.1	A.comosus	EXPA	Migut.J00325.1	M.guttatus	EXPA
Aco016813.1	A.comosus	EXPA	Migut.J00325.1	M.guttatus	EXPA
Aco016813.1	A.comosus	EXPA	Migut.L01949.1	M.guttatus	EXPA
Aco011715.1	A.comosus	EXPB	Migut.B01586.1	M.guttatus	EXPB
Aco016325.1	A.comosus	EXPB	Migut.H01074.1	M.guttatus	EXPB
Aco009171.1	A.comosus	EXLA	Migut.B00030.1	M.guttatus	EXLA
Aco000511.1	A.comosus	EXPA	PHT80212	C.annuum	EXPA
Aco001091.1	A.comosus	EXPA	PHT88345	C.annuum	EXPA
Aco001091.1	A.comosus	EXPA	PHT91887	C.annuum	EXPA
Aco009615.1	A.comosus	EXPA	PHT88345	C.annuum	EXPA
Aco009615.1	A.comosus	EXPA	PHT91887	C.annuum	EXPA
Aco013089.1	A.comosus	EXPA	PHT84982	C.annuum	EXPA
Aco014178.1	A.comosus	EXPA	PHT80212	C.annuum	EXPA
Aco015452.1	A.comosus	EXPA	PHT70526	C.annuum	EXPA
Aco015452.1	A.comosus	EXPA	PHT80212	C.annuum	EXPA
Aco016635.1	A.comosus	EXPA	PHT96123	C.annuum	EXPA
Aco016813.1	A.comosus	EXPA	PHT80212	C.annuum	EXPA
Aco011719.1	A.comosus	EXPB	PHT95419	C.annuum	EXPB
Aco000511.1	A.comosus	EXPA	PGSC0003DMP400052934	S.tuberosum	EXPA
Aco001091.1	A.comosus	EXPA	PGSC0003DMP400002572	S.tuberosum	EXPA
Aco001091.1	A.comosus	EXPA	PGSC0003DMP400032108	S.tuberosum	EXPA
Aco001677.1	A.comosus	EXPA	PGSC0003DMP400033904	S.tuberosum	EXPA
Aco009615.1	A.comosus	EXPA	PGSC0003DMP400002572	S.tuberosum	EXPA
Aco009615.1	A.comosus	EXPA	PGSC0003DMP400032108	S.tuberosum	EXPA
Aco009615.1	A.comosus	EXPA	PGSC0003DMP400033904	S.tuberosum	EXPA
Aco013089.1	A.comosus	EXPA	PGSC0003DMP400017571	S.tuberosum	EXPA
Aco013089.1	A.comosus	EXPA	PGSC0003DMP400051072	S.tuberosum	EXPA
Aco014178.1	A.comosus	EXPA	PGSC0003DMP400052934	S.tuberosum	EXPA
Aco015452.1	A.comosus	EXPA	PGSC0003DMP400052934	S.tuberosum	EXPA
Aco016813.1	A.comosus	EXPA	PGSC0003DMP400007815	S.tuberosum	EXPA
Aco016813.1	A.comosus	EXPA	PGSC0003DMP400052934	S.tuberosum	EXPA
Aco012813.1	A.comosus	EXPB	PGSC0003DMP400045146	S.tuberosum	EXPB
Aco009171.1	A.comosus	EXLA	PGSC0003DMP400032465	S.tuberosum	EXLA
Aco000511.1	A.comosus	EXPA	Solyc06g076220.3.1	S.lycopersicum	EXPA
Aco001634.1	A.comosus	EXPA	Solyc06g049050.3.1	S.lycopersicum	EXPA
Aco009615.1	A.comosus	EXPA	Solyc02g088100.3.1	S.lycopersicum	EXPA
Aco009615.1	A.comosus	EXPA	Solyc03g115890.3.1	S.lycopersicum	EXPA
Aco012544.1	A.comosus	EXPA	Solyc09g018020.3.1	S.lycopersicum	EXPA
Aco013089.1	A.comosus	EXPA	Solyc04g081870.3.1	S.lycopersicum	EXPA
Aco013089.1	A.comosus	EXPA	Solyc12g089380.2.1	S.lycopersicum	EXPA
Aco014178.1	A.comosus	EXPA	Solyc06g005560.3.1	S.lycopersicum	EXPA
Aco014178.1	A.comosus	EXPA	Solyc06g076220.3.1	S.lycopersicum	EXPA
Aco015452.1	A.comosus	EXPA	Solyc06g005560.3.1	S.lycopersicum	EXPA
Aco016813.1	A.comosus	EXPA	Solyc06g005560.3.1	S.lycopersicum	EXPA
Aco016813.1	A.comosus	EXPA	Solyc06g076220.3.1	S.lycopersicum	EXPA
Aco012813.1	A.comosus	EXPB	Solyc01g090810.4.1	S.lycopersicum	EXPB
Aco009171.1	A.comosus	EXLA	Solyc01g112000.3.1	S.lycopersicum	EXLA
Aco000511.1	A.comosus	EXPA	VIT_208s0007g00440.1	V.vinifera	EXPA
Aco000511.1	A.comosus	EXPA	VIT_213s0019g01650.1	V.vinifera	EXPA
Aco001091.1	A.comosus	EXPA	VIT_201s0026g02620.1	V.vinifera	EXPA
Aco001091.1	A.comosus	EXPA	VIT_214s0108g01020.1	V.vinifera	EXPA
Aco001634.1	A.comosus	EXPA	VIT_206s0004g07970.1	V.vinifera	EXPA
Aco009615.1	A.comosus	EXPA	VIT_201s0026g02620.1	V.vinifera	EXPA
Aco009615.1	A.comosus	EXPA	VIT_214s0108g01020.1	V.vinifera	EXPA
Aco009615.1	A.comosus	EXPA	VIT_217s0000g06360.1	V.vinifera	EXPA
Aco012544.1	A.comosus	EXPA	VIT_206s0004g07970.1	V.vinifera	EXPA
Aco014178.1	A.comosus	EXPA	VIT_206s0004g04860.1	V.vinifera	EXPA
Aco014178.1	A.comosus	EXPA	VIT_206s0004g04860.1	V.vinifera	EXPA
Aco014178.1	A.comosus	EXPA	VIT_208s0007g00440.1	V.vinifera	EXPA
Aco015452.1	A.comosus	EXPA	VIT_208s0007g00440.1	V.vinifera	EXPA
Aco015452.1	A.comosus	EXPA	VIT_213s0019g01650.1	V.vinifera	EXPA
Aco016635.1	A.comosus	EXPA	VIT_208s0007g00440.1	V.vinifera	EXPA
Aco016813.1	A.comosus	EXPA	VIT_206s0004g04860.1	V.vinifera	EXPA
Aco016813.1	A.comosus	EXPA	VIT_208s0007g00440.1	V.vinifera	EXPA
Aco016813.1	A.comosus	EXPA	VIT_213s0019g01650.1	V.vinifera	EXPA
Aco017902.1	A.comosus	EXPA	VIT_206s0004g00070.3	V.vinifera	EXPA
Aco000511.1	A.comosus	EXPA	Eucgr.G02938.1	E.grandis	EXPA
Aco001091.1	A.comosus	EXPA	Eucgr.B03214.1	E.grandis	EXPA
Aco001091.1	A.comosus	EXPA	Eucgr.G02490.2	E.grandis	EXPA
Aco001634.1	A.comosus	EXPA	Eucgr.A00721.1	E.grandis	EXPA
Aco001634.1	A.comosus	EXPA	Eucgr.J00120.1	E.grandis	EXPA
Aco001677.1	A.comosus	EXPA	Eucgr.B00524.1	E.grandis	EXPA
Aco009615.1	A.comosus	EXPA	Eucgr.B00524.1	E.grandis	EXPA
Aco009615.1	A.comosus	EXPA	Eucgr.B03214.1	E.grandis	EXPA
Aco009615.1	A.comosus	EXPA	Eucgr.G02490.2	E.grandis	EXPA
Aco012544.1	A.comosus	EXPA	Eucgr.A00721.1	E.grandis	EXPA
Aco012544.1	A.comosus	EXPA	Eucgr.B03214.1	E.grandis	EXPA
Aco012544.1	A.comosus	EXPA	Eucgr.G03134.1	E.grandis	EXPA
Aco012544.1	A.comosus	EXPA	Eucgr.J00120.1	E.grandis	EXPA
Aco013089.1	A.comosus	EXPA	Eucgr.F03723.1	E.grandis	EXPA
Aco014178.1	A.comosus	EXPA	Eucgr.A01269.1	E.grandis	EXPA
Aco014178.1	A.comosus	EXPA	Eucgr.B02355.1	E.grandis	EXPA
Aco014178.1	A.comosus	EXPA	Eucgr.G02938.1	E.grandis	EXPA
Aco014178.1	A.comosus	EXPA	Eucgr.J02048.1	E.grandis	EXPA
Aco015452.1	A.comosus	EXPA	Eucgr.A01269.1	E.grandis	EXPA
Aco015452.1	A.comosus	EXPA	Eucgr.G02938.1	E.grandis	EXPA
Aco016813.1	A.comosus	EXPA	Eucgr.A01269.1	E.grandis	EXPA
Aco016813.1	A.comosus	EXPA	Eucgr.G02938.1	E.grandis	EXPA
Aco017902.1	A.comosus	EXPA	Eucgr.J01729.1	E.grandis	EXPA
Aco009171.1	A.comosus	EXLA	Eucgr.I01493.1	E.grandis	EXLA
Aco000511.1	A.comosus	EXPA	orange1.1g046524m	C.sinensis	EXPA
Aco001091.1	A.comosus	EXPA	orange1.1g025680m	C.sinensis	EXPA
Aco001091.1	A.comosus	EXPA	orange1.1g025919m	C.sinensis	EXPA
Aco009615.1	A.comosus	EXPA	orange1.1g025680m	C.sinensis	EXPA
Aco009615.1	A.comosus	EXPA	orange1.1g025919m	C.sinensis	EXPA
Aco012544.1	A.comosus	EXPA	orange1.1g025193m	C.sinensis	EXPA
Aco013089.1	A.comosus	EXPA	orange1.1g025298m	C.sinensis	EXPA
Aco013089.1	A.comosus	EXPA	orange1.1g025919m	C.sinensis	EXPA
Aco014178.1	A.comosus	EXPA	orange1.1g046524m	C.sinensis	EXPA
Aco015452.1	A.comosus	EXPA	orange1.1g025025m	C.sinensis	EXPA
Aco016813.1	A.comosus	EXPA	orange1.1g024916m	C.sinensis	EXPA
Aco016813.1	A.comosus	EXPA	orange1.1g025025m	C.sinensis	EXPA
Aco016813.1	A.comosus	EXPA	orange1.1g046524m	C.sinensis	EXPA
Aco017902.1	A.comosus	EXPA	orange1.1g025827m	C.sinensis	EXPA
Aco012813.1	A.comosus	EXPB	orange1.1g023962m	C.sinensis	EXPB
Aco009171.1	A.comosus	EXLA	orange1.1g024895m	C.sinensis	EXLA
Aco000511.1	A.comosus	EXPA	Ciclev10029094m	C.clementina	EXPA
Aco000511.1	A.comosus	EXPA	Ciclev10032484m	C.clementina	EXPA
Aco001091.1	A.comosus	EXPA	Ciclev10021897m	C.clementina	EXPA
Aco001091.1	A.comosus	EXPA	Ciclev10032545m	C.clementina	EXPA
Aco001634.1	A.comosus	EXPA	Ciclev10013804m	C.clementina	EXPA
Aco001634.1	A.comosus	EXPA	Ciclev10021897m	C.clementina	EXPA
Aco001634.1	A.comosus	EXPA	Ciclev10032524m	C.clementina	EXPA
Aco001677.1	A.comosus	EXPA	Ciclev10021887m	C.clementina	EXPA
Aco009615.1	A.comosus	EXPA	Ciclev10021897m	C.clementina	EXPA
Aco009615.1	A.comosus	EXPA	Ciclev10032545m	C.clementina	EXPA
Aco012544.1	A.comosus	EXPA	Ciclev10013804m	C.clementina	EXPA
Aco012544.1	A.comosus	EXPA	Ciclev10032524m	C.clementina	EXPA
Aco013089.1	A.comosus	EXPA	Ciclev10002233m	C.clementina	EXPA
Aco013089.1	A.comosus	EXPA	Ciclev10021897m	C.clementina	EXPA
Aco014178.1	A.comosus	EXPA	Ciclev10012518m	C.clementina	EXPA
Aco014178.1	A.comosus	EXPA	Ciclev10029094m	C.clementina	EXPA
Aco015452.1	A.comosus	EXPA	Ciclev10012518m	C.clementina	EXPA
Aco016813.1	A.comosus	EXPA	Ciclev10012518m	C.clementina	EXPA
Aco016813.1	A.comosus	EXPA	Ciclev10029094m	C.clementina	EXPA
Aco016813.1	A.comosus	EXPA	Ciclev10032484m	C.clementina	EXPA
Aco017209.1	A.comosus	EXPA	Ciclev10023630m	C.clementina	EXPA
Aco017500.1	A.comosus	EXPA	Ciclev10029094m	C.clementina	EXPA
Aco017902.1	A.comosus	EXPA	Ciclev10017738m	C.clementina	EXPA
Aco017902.1	A.comosus	EXPA	Ciclev10021887m	C.clementina	EXPA
Aco011719.1	A.comosus	EXPB	Ciclev10021623m	C.clementina	EXPB
Aco012813.1	A.comosus	EXPB	Ciclev10021623m	C.clementina	EXPB
Aco009171.1	A.comosus	EXLA	Ciclev10029088m	C.clementina	EXLA
Aco000511.1	A.comosus	EXPA	Gorai.003G131000.1	G.raimondii	EXPA
Aco000511.1	A.comosus	EXPA	Gorai.006G172400.1	G.raimondii	EXPA
Aco000511.1	A.comosus	EXPA	Gorai.009G098800.1	G.raimondii	EXPA
Aco001091.1	A.comosus	EXPA	Gorai.005G142200.1	G.raimondii	EXPA
Aco001091.1	A.comosus	EXPA	Gorai.013G086900.1	G.raimondii	EXPA
Aco001634.1	A.comosus	EXPA	Gorai.011G209100.1	G.raimondii	EXPA
Aco001677.1	A.comosus	EXPA	Gorai.007G266900.1	G.raimondii	EXPA
Aco001677.1	A.comosus	EXPA	Gorai.008G194200.1	G.raimondii	EXPA
Aco009615.1	A.comosus	EXPA	Gorai.013G086900.1	G.raimondii	EXPA
Aco012544.1	A.comosus	EXPA	Gorai.011G209100.1	G.raimondii	EXPA
Aco012544.1	A.comosus	EXPA	Gorai.011G209100.1	G.raimondii	EXPA
Aco013089.1	A.comosus	EXPA	Gorai.009G192100.1	G.raimondii	EXPA
Aco014178.1	A.comosus	EXPA	Gorai.001G111100.2	G.raimondii	EXPA
Aco014178.1	A.comosus	EXPA	Gorai.002G257400.1	G.raimondii	EXPA
Aco014178.1	A.comosus	EXPA	Gorai.003G131000.1	G.raimondii	EXPA
Aco015452.1	A.comosus	EXPA	Gorai.003G131000.1	G.raimondii	EXPA
Aco015452.1	A.comosus	EXPA	Gorai.009G098800.1	G.raimondii	EXPA
Aco016813.1	A.comosus	EXPA	Gorai.003G131000.1	G.raimondii	EXPA
Aco016813.1	A.comosus	EXPA	Gorai.009G098800.1	G.raimondii	EXPA
Aco017577.1	A.comosus	EXPA	Gorai.013G272000.1	G.raimondii	EXPA
Aco017902.1	A.comosus	EXPA	Gorai.007G266900.1	G.raimondii	EXPA
Aco012813.1	A.comosus	EXPB	Gorai.004G164200.1	G.raimondii	EXPB
Aco012813.1	A.comosus	EXPB	Gorai.008G106700.1	G.raimondii	EXPB
Aco009171.1	A.comosus	EXLA	Gorai.005G257500.1	G.raimondii	EXLA
Aco009171.1	A.comosus	EXLA	Gorai.012G157800.1	G.raimondii	EXLA
Aco000511.1	A.comosus	EXPA	Thecc.05G038700.1	T.cacao	EXPA
Aco000511.1	A.comosus	EXPA	Thecc.09G320300.1	T.cacao	EXPA
Aco001091.1	A.comosus	EXPA	Thecc.02G343800.1	T.cacao	EXPA
Aco001634.1	A.comosus	EXPA	Thecc.04G152900.1	T.cacao	EXPA
Aco001634.1	A.comosus	EXPA	Thecc.09G363200.1	T.cacao	EXPA
Aco001634.1	A.comosus	EXPA	Thecc.10G181900.1	T.cacao	EXPA
Aco001677.1	A.comosus	EXPA	Thecc.05G258400.1	T.cacao	EXPA
Aco009615.1	A.comosus	EXPA	Thecc.02G343800.1	T.cacao	EXPA
Aco009615.1	A.comosus	EXPA	Thecc.03G090800.1	T.cacao	EXPA
Aco012544.1	A.comosus	EXPA	Thecc.04G152900.1	T.cacao	EXPA
Aco012544.1	A.comosus	EXPA	Thecc.09G363200.1	T.cacao	EXPA
Aco014178.1	A.comosus	EXPA	Thecc.05G038700.1	T.cacao	EXPA
Aco014178.1	A.comosus	EXPA	Thecc.09G320300.1	T.cacao	EXPA
Aco015452.1	A.comosus	EXPA	Thecc.05G038700.1	T.cacao	EXPA
Aco015452.1	A.comosus	EXPA	Thecc.10G036000.1	T.cacao	EXPA
Aco016813.1	A.comosus	EXPA	Thecc.05G038700.1	T.cacao	EXPA
Aco016813.1	A.comosus	EXPA	Thecc.09G320300.1	T.cacao	EXPA
Aco016813.1	A.comosus	EXPA	Thecc.10G036000.1	T.cacao	EXPA
Aco017209.1	A.comosus	EXPA	Thecc.01G328100.1	T.cacao	EXPA
Aco012813.1	A.comosus	EXPB	Thecc.01G384900.1	T.cacao	EXPB
Aco016325.1	A.comosus	EXPB	Thecc.02G177600.1	T.cacao	EXPB
Aco000511.1	A.comosus	EXPA	evm.model.supercontig_1.419	C.papaya	EXPA
Aco001634.1	A.comosus	EXPA	evm.model.supercontig_19.63	C.papaya	EXPA
Aco001634.1	A.comosus	EXPA	evm.model.supercontig_2.303	C.papaya	EXPA
Aco009615.1	A.comosus	EXPA	evm.model.supercontig_1.46	C.papaya	EXPA
Aco012544.1	A.comosus	EXPA	evm.model.supercontig_19.63	C.papaya	EXPA
Aco012544.1	A.comosus	EXPA	evm.model.supercontig_2.303	C.papaya	EXPA
Aco014178.1	A.comosus	EXPA	evm.model.supercontig_1.419	C.papaya	EXPA
Aco014178.1	A.comosus	EXPA	evm.model.supercontig_81.134	C.papaya	EXPA
Aco015452.1	A.comosus	EXPA	evm.model.supercontig_1.419	C.papaya	EXPA
Aco016813.1	A.comosus	EXPA	evm.model.supercontig_1.419	C.papaya	EXPA
Aco016813.1	A.comosus	EXPA	evm.model.supercontig_81.134	C.papaya	EXPA
Aco000511.1	A.comosus	EXPA	AT2G28950.1	A.thaliana	EXPA
Aco000511.1	A.comosus	EXPA	AT5G02260.1	A.thaliana	EXPA
Aco001091.1	A.comosus	EXPA	AT1G26770.1	A.thaliana	EXPA
Aco001634.1	A.comosus	EXPA	AT2G40610.1	A.thaliana	EXPA
Aco001634.1	A.comosus	EXPA	AT5G05290.1	A.thaliana	EXPA
Aco009615.1	A.comosus	EXPA	AT2G03090.1	A.thaliana	EXPA
Aco012544.1	A.comosus	EXPA	AT2G40610.1	A.thaliana	EXPA
Aco012544.1	A.comosus	EXPA	AT5G05290.1	A.thaliana	EXPA
Aco013089.1	A.comosus	EXPA	AT1G20190.1	A.thaliana	EXPA
Aco014178.1	A.comosus	EXPA	AT2G28950.1	A.thaliana	EXPA
Aco014178.1	A.comosus	EXPA	AT2G37640.1	A.thaliana	EXPA
Aco014178.1	A.comosus	EXPA	AT2G39700.1	A.thaliana	EXPA
Aco014178.1	A.comosus	EXPA	AT3G55500.1	A.thaliana	EXPA
Aco014178.1	A.comosus	EXPA	AT5G02260.1	A.thaliana	EXPA
Aco015452.1	A.comosus	EXPA	AT2G39700.1	A.thaliana	EXPA
Aco015452.1	A.comosus	EXPA	AT5G02260.1	A.thaliana	EXPA
Aco016813.1	A.comosus	EXPA	AT2G28950.1	A.thaliana	EXPA
Aco016813.1	A.comosus	EXPA	AT5G02260.1	A.thaliana	EXPA
Aco021282.1	A.comosus	EXPA	AT2G28950.1	A.thaliana	EXPA
Aco012813.1	A.comosus	EXPB	AT2G45110.1	A.thaliana	EXPB
Aco016325.1	A.comosus	EXPB	AT2G20750.1	A.thaliana	EXPB
Aco009171.1	A.comosus	EXLA	AT4G38400.1	A.thaliana	EXLA
Aco001634.1	A.comosus	EXPA	CDX79977	B.napus	EXPA
Aco001634.1	A.comosus	EXPA	CDY06975-1	B.napus	EXPA
Aco001634.1	A.comosus	EXPA	CDY23890	B.napus	EXPA
Aco009615.1	A.comosus	EXPA	CDY45181	B.napus	EXPA
Aco012544.1	A.comosus	EXPA	CDY06975-1	B.napus	EXPA
Aco013089.1	A.comosus	EXPA	CDY54332	B.napus	EXPA
Aco014178.1	A.comosus	EXPA	CDY07024	B.napus	EXPA
Aco001634.1	A.comosus	EXPA	Brara.D02476.1	B.rapa	EXPA
Aco001634.1	A.comosus	EXPA	Brara.E00178.1	B.rapa	EXPA
Aco009615.1	A.comosus	EXPA	Brara.F03390.1	B.rapa	EXPA
Aco011896.1	A.comosus	EXPA	Brara.G02887.1	B.rapa	EXPA
Aco013089.1	A.comosus	EXPA	Brara.H02336.1	B.rapa	EXPA
Aco014178.1	A.comosus	EXPA	Brara.D01734.1	B.rapa	EXPA
Aco014178.1	A.comosus	EXPA	Brara.E00610.1	B.rapa	EXPA
Aco000511.1	A.comosus	EXPA	Lus10023407	L.usitatissimum	EXPA
Aco000511.1	A.comosus	EXPA	Lus10040286	L.usitatissimum	EXPA
Aco001091.1	A.comosus	EXPA	Lus10036763	L.usitatissimum	EXPA
Aco001091.1	A.comosus	EXPA	Lus10037164	L.usitatissimum	EXPA
Aco001634.1	A.comosus	EXPA	Lus10029038	L.usitatissimum	EXPA
Aco001634.1	A.comosus	EXPA	Lus10034227	L.usitatissimum	EXPA
Aco009615.1	A.comosus	EXPA	Lus10036763	L.usitatissimum	EXPA
Aco009615.1	A.comosus	EXPA	Lus10037164	L.usitatissimum	EXPA
Aco012544.1	A.comosus	EXPA	Lus10008603	L.usitatissimum	EXPA
Aco012544.1	A.comosus	EXPA	Lus10034227	L.usitatissimum	EXPA
Aco012544.1	A.comosus	EXPA	Lus10042214	L.usitatissimum	EXPA
Aco014178.1	A.comosus	EXPA	Lus10016533	L.usitatissimum	EXPA
Aco014178.1	A.comosus	EXPA	Lus10040286	L.usitatissimum	EXPA
Aco014178.1	A.comosus	EXPA	Lus10040801	L.usitatissimum	EXPA
Aco015452.1	A.comosus	EXPA	Lus10040286	L.usitatissimum	EXPA
Aco015452.1	A.comosus	EXPA	Lus10040801	L.usitatissimum	EXPA
Aco016813.1	A.comosus	EXPA	Lus10040286	L.usitatissimum	EXPA
Aco016813.1	A.comosus	EXPA	Lus10040801	L.usitatissimum	EXPA
Aco009171.1	A.comosus	EXLA	Lus10023968	L.usitatissimum	EXLA
Aco000511.1	A.comosus	EXPA	Potri.001G240900.1	P.trichocarpa	EXPA
Aco000511.1	A.comosus	EXPA	Potri.008G057100.1	P.trichocarpa	EXPA
Aco000511.1	A.comosus	EXPA	Potri.010G202500.1	P.trichocarpa	EXPA
Aco001091.1	A.comosus	EXPA	Potri.008G088300.2	P.trichocarpa	EXPA
Aco001091.1	A.comosus	EXPA	Potri.010G167200.6	P.trichocarpa	EXPA
Aco001634.1	A.comosus	EXPA	Potri.013G154700.1	P.trichocarpa	EXPA
Aco001634.1	A.comosus	EXPA	Potri.016G135200.1	P.trichocarpa	EXPA
Aco001634.1	A.comosus	EXPA	Potri.019G057500.3	P.trichocarpa	EXPA
Aco009615.1	A.comosus	EXPA	Potri.008G088300.2	P.trichocarpa	EXPA
Aco009615.1	A.comosus	EXPA	Potri.010G167200.6	P.trichocarpa	EXPA
Aco012544.1	A.comosus	EXPA	Potri.013G154700.1	P.trichocarpa	EXPA
Aco012544.1	A.comosus	EXPA	Potri.016G135200.1	P.trichocarpa	EXPA
Aco012544.1	A.comosus	EXPA	Potri.019G057500.3	P.trichocarpa	EXPA
Aco013089.1	A.comosus	EXPA	Potri.002G017900.1	P.trichocarpa	EXPA
Aco013089.1	A.comosus	EXPA	Potri.005G244100.1	P.trichocarpa	EXPA
Aco014178.1	A.comosus	EXPA	Potri.001G240900.1	P.trichocarpa	EXPA
Aco014178.1	A.comosus	EXPA	Potri.008G057100.1	P.trichocarpa	EXPA
Aco014178.1	A.comosus	EXPA	Potri.009G031800.2	P.trichocarpa	EXPA
Aco014178.1	A.comosus	EXPA	Potri.010G202500.1	P.trichocarpa	EXPA
Aco015452.1	A.comosus	EXPA	Potri.008G057100.1	P.trichocarpa	EXPA
Aco015452.1	A.comosus	EXPA	Potri.010G202500.1	P.trichocarpa	EXPA
Aco016813.1	A.comosus	EXPA	Potri.001G240900.1	P.trichocarpa	EXPA
Aco016813.1	A.comosus	EXPA	Potri.008G057100.1	P.trichocarpa	EXPA
Aco016813.1	A.comosus	EXPA	Potri.010G202500.1	P.trichocarpa	EXPA
Aco017500.1	A.comosus	EXPA	Potri.009G031800.2	P.trichocarpa	EXPA
Aco016325.1	A.comosus	EXPB	Potri.013G134300.1	P.trichocarpa	EXPB
Aco009171.1	A.comosus	EXLA	Potri.004G181700.1	P.trichocarpa	EXLA
Aco009171.1	A.comosus	EXLA	Potri.009G141400.2	P.trichocarpa	EXLA
Aco000511.1	A.comosus	EXPA	Manes.07G117200.1	M.esculenta	EXPA
Aco000511.1	A.comosus	EXPA	Manes.08G080300.1	M.esculenta	EXPA
Aco000511.1	A.comosus	EXPA	Manes.10G029400.1	M.esculenta	EXPA
Aco001091.1	A.comosus	EXPA	Manes.01G034500.1	M.esculenta	EXPA
Aco001091.1	A.comosus	EXPA	Manes.05G103501.1	M.esculenta	EXPA
Aco001634.1	A.comosus	EXPA	Manes.07G140700.1	M.esculenta	EXPA
Aco001634.1	A.comosus	EXPA	Manes.08G172000.2	M.esculenta	EXPA
Aco001634.1	A.comosus	EXPA	Manes.10G000900.1	M.esculenta	EXPA
Aco001677.1	A.comosus	EXPA	Manes.09G143300.1	M.esculenta	EXPA
Aco009615.1	A.comosus	EXPA	Manes.01G034500.1	M.esculenta	EXPA
Aco009615.1	A.comosus	EXPA	Manes.05G103501.1	M.esculenta	EXPA
Aco009615.1	A.comosus	EXPA	Manes.14G079900.2	M.esculenta	EXPA
Aco012544.1	A.comosus	EXPA	Manes.07G140700.1	M.esculenta	EXPA
Aco012544.1	A.comosus	EXPA	Manes.08G172000.2	M.esculenta	EXPA
Aco012544.1	A.comosus	EXPA	Manes.10G000900.1	M.esculenta	EXPA
Aco012544.1	A.comosus	EXPA	Manes.18G138301.1	M.esculenta	EXPA
Aco013089.1	A.comosus	EXPA	Manes.05G143800.1	M.esculenta	EXPA
Aco013089.1	A.comosus	EXPA	Manes.18G010200.1	M.esculenta	EXPA
Aco014178.1	A.comosus	EXPA	Manes.01G172700.1	M.esculenta	EXPA
Aco014178.1	A.comosus	EXPA	Manes.07G117200.1	M.esculenta	EXPA
Aco014178.1	A.comosus	EXPA	Manes.09G093200.1	M.esculenta	EXPA
Aco014178.1	A.comosus	EXPA	Manes.10G029400.1	M.esculenta	EXPA
Aco014178.1	A.comosus	EXPA	Manes.10G029400.1	M.esculenta	EXPA
Aco015452.1	A.comosus	EXPA	Manes.07G117200.1	M.esculenta	EXPA
Aco016813.1	A.comosus	EXPA	Manes.01G172700.1	M.esculenta	EXPA
Aco016813.1	A.comosus	EXPA	Manes.02G131900.1	M.esculenta	EXPA
Aco016813.1	A.comosus	EXPA	Manes.07G117200.1	M.esculenta	EXPA
Aco016813.1	A.comosus	EXPA	Manes.10G029400.1	M.esculenta	EXPA
Aco012813.1	A.comosus	EXPB	Manes.01G269500.1	M.esculenta	EXPB
Aco012813.1	A.comosus	EXPB	Manes.05G049700.1	M.esculenta	EXPB
Aco009171.1	A.comosus	EXLA	Manes.04G068200.1	M.esculenta	EXLA
Aco001091.1	A.comosus	EXPA	29813.m001510	R.communis	EXPA
Aco001091.1	A.comosus	EXPA	30138.m004059	R.communis	EXPA
Aco001634.1	A.comosus	EXPA	29729.m002361	R.communis	EXPA
Aco001677.1	A.comosus	EXPA	29950.m001164	R.communis	EXPA
Aco009615.1	A.comosus	EXPA	29813.m001510	R.communis	EXPA
Aco009615.1	A.comosus	EXPA	30138.m004059	R.communis	EXPA
Aco012544.1	A.comosus	EXPA	29729.m002361	R.communis	EXPA
Aco013089.1	A.comosus	EXPA	30170.m014276	R.communis	EXPA
Aco017902.1	A.comosus	EXPA	28842.m000919	R.communis	EXPA
Aco017902.1	A.comosus	EXPA	29950.m001164	R.communis	EXPA
Aco012813.1	A.comosus	EXPB	30174.m008816	R.communis	EXPB
Aco016325.1	A.comosus	EXPB	29983.m003217	R.communis	EXPB
Aco001091.1	A.comosus	EXPA	Cucsa.284950.1	C.sativus	EXPA
Aco001634.1	A.comosus	EXPA	Cucsa.143960.1	C.sativus	EXPA
Aco001634.1	A.comosus	EXPA	Cucsa.326010.1	C.sativus	EXPA
Aco009615.1	A.comosus	EXPA	Cucsa.158210.1	C.sativus	EXPA
Aco009615.1	A.comosus	EXPA	Cucsa.284950.1	C.sativus	EXPA
Aco012544.1	A.comosus	EXPA	Cucsa.143960.1	C.sativus	EXPA
Aco012544.1	A.comosus	EXPA	Cucsa.326010.1	C.sativus	EXPA
Aco014178.1	A.comosus	EXPA	Cucsa.066230.1	C.sativus	EXPA
Aco014178.1	A.comosus	EXPA	Cucsa.117860.1	C.sativus	EXPA
Aco014178.1	A.comosus	EXPA	Cucsa.138750.1	C.sativus	EXPA
Aco014178.1	A.comosus	EXPA	Cucsa.165250.1	C.sativus	EXPA
Aco015452.1	A.comosus	EXPA	Cucsa.066230.1	C.sativus	EXPA
Aco015452.1	A.comosus	EXPA	Cucsa.138750.1	C.sativus	EXPA
Aco015452.1	A.comosus	EXPA	Cucsa.165250.1	C.sativus	EXPA
Aco016813.1	A.comosus	EXPA	Cucsa.066230.1	C.sativus	EXPA
Aco016813.1	A.comosus	EXPA	Cucsa.117860.1	C.sativus	EXPA
Aco016813.1	A.comosus	EXPA	Cucsa.138750.1	C.sativus	EXPA
Aco016813.1	A.comosus	EXPA	Cucsa.165250.1	C.sativus	EXPA
Aco012813.1	A.comosus	EXPB	Cucsa.259850.1	C.sativus	EXPB
Aco009171.1	A.comosus	EXLA	Cucsa.099320.1	C.sativus	EXLA
Aco000511.1	A.comosus	EXPA	Cla97C07G131710.1	C.lanatus	EXPA
Aco001091.1	A.comosus	EXPA	Cla97C05G106170.1	C.lanatus	EXPA
Aco001091.1	A.comosus	EXPA	Cla97C09G179520.1	C.lanatus	EXPA
Aco001634.1	A.comosus	EXPA	Cla97C07G133420.1	C.lanatus	EXPA
Aco001634.1	A.comosus	EXPA	Cla97C11G212620.1	C.lanatus	EXPA
Aco009615.1	A.comosus	EXPA	Cla97C05G106170.1	C.lanatus	EXPA
Aco009615.1	A.comosus	EXPA	Cla97C09G179520.1	C.lanatus	EXPA
Aco012544.1	A.comosus	EXPA	Cla97C07G133420.1	C.lanatus	EXPA
Aco012544.1	A.comosus	EXPA	Cla97C11G212620.1	C.lanatus	EXPA
Aco014178.1	A.comosus	EXPA	Cla97C02G046060.1	C.lanatus	EXPA
Aco014178.1	A.comosus	EXPA	Cla97C03G052380.1	C.lanatus	EXPA
Aco014178.1	A.comosus	EXPA	Cla97C04G074810.1	C.lanatus	EXPA
Aco014178.1	A.comosus	EXPA	Cla97C07G131710.1	C.lanatus	EXPA
Aco015452.1	A.comosus	EXPA	Cla97C02G046060.1	C.lanatus	EXPA
Aco015452.1	A.comosus	EXPA	Cla97C04G074810.1	C.lanatus	EXPA
Aco015452.1	A.comosus	EXPA	Cla97C07G131710.1	C.lanatus	EXPA
Aco016813.1	A.comosus	EXPA	Cla97C02G046060.1	C.lanatus	EXPA
Aco016813.1	A.comosus	EXPA	Cla97C03G052380.1	C.lanatus	EXPA
Aco016813.1	A.comosus	EXPA	Cla97C04G074810.1	C.lanatus	EXPA
Aco001091.1	A.comosus	EXPA	arahy.Tifrunner.gnm1.ann1.C0ENLW.1	A.hypogaea	EXPA
Aco001091.1	A.comosus	EXPA	arahy.Tifrunner.gnm1.ann1.TBDY3T.1	A.hypogaea	EXPA
Aco001634.1	A.comosus	EXPA	arahy.Tifrunner.gnm1.ann1.1N8WRQ.1	A.hypogaea	EXPA
Aco001634.1	A.comosus	EXPA	arahy.Tifrunner.gnm1.ann1.7473D5.1	A.hypogaea	EXPA
Aco012544.1	A.comosus	EXPA	arahy.Tifrunner.gnm1.ann1.2W8R22.1	A.hypogaea	EXPA
Aco012544.1	A.comosus	EXPA	arahy.Tifrunner.gnm1.ann1.7473D5.1	A.hypogaea	EXPA
Aco012544.1	A.comosus	EXPA	arahy.Tifrunner.gnm1.ann1.EBZQ4K.1	A.hypogaea	EXPA
Aco013089.1	A.comosus	EXPA	arahy.Tifrunner.gnm1.ann1.12B6U4.1	A.hypogaea	EXPA
Aco014178.1	A.comosus	EXPA	arahy.Tifrunner.gnm1.ann1.MYUW9R.1	A.hypogaea	EXPA
Aco014178.1	A.comosus	EXPA	arahy.Tifrunner.gnm1.ann1.X1MFIF.1	A.hypogaea	EXPA
Aco016813.1	A.comosus	EXPA	arahy.Tifrunner.gnm1.ann1.MYUW9R.1	A.hypogaea	EXPA
Aco001091.1	A.comosus	EXPA	Medtr5g041700.1	M.truncatula	EXPA
Aco001634.1	A.comosus	EXPA	Medtr3g094040.1	M.truncatula	EXPA
Aco001634.1	A.comosus	EXPA	Medtr5g075320.2	M.truncatula	EXPA
Aco012544.1	A.comosus	EXPA	Medtr3g094040.1	M.truncatula	EXPA
Aco012544.1	A.comosus	EXPA	Medtr5g075320.2	M.truncatula	EXPA
Aco014178.1	A.comosus	EXPA	Medtr5g041700.1	M.truncatula	EXPA
Aco016813.1	A.comosus	EXPA	Medtr5g079950.1	M.truncatula	EXPA
Aco017902.1	A.comosus	EXPA	Medtr3g435430.1	M.truncatula	EXPA
Aco000511.1	A.comosus	EXPA	Glyma.18G181700.1	G.max	EXPA
Aco001091.1	A.comosus	EXPA	Glyma.01G050100.1	G.max	EXPA
Aco001091.1	A.comosus	EXPA	Glyma.07G229000.1	G.max	EXPA
Aco001634.1	A.comosus	EXPA	Glyma.02G235900.1	G.max	EXPA
Aco001634.1	A.comosus	EXPA	Glyma.04G222100.1	G.max	EXPA
Aco001634.1	A.comosus	EXPA	Glyma.06G143300.1	G.max	EXPA
Aco001634.1	A.comosus	EXPA	Glyma.14G203900.1	G.max	EXPA
Aco009615.1	A.comosus	EXPA	Glyma.01G050100.1	G.max	EXPA
Aco009615.1	A.comosus	EXPA	Glyma.02G109100.1	G.max	EXPA
Aco012544.1	A.comosus	EXPA	Glyma.02G235900.1	G.max	EXPA
Aco012544.1	A.comosus	EXPA	Glyma.04G222100.1	G.max	EXPA
Aco012544.1	A.comosus	EXPA	Glyma.06G143300.1	G.max	EXPA
Aco012544.1	A.comosus	EXPA	Glyma.14G203900.1	G.max	EXPA
Aco012544.1	A.comosus	EXPA	Glyma.18G054000.1	G.max	EXPA
Aco013089.1	A.comosus	EXPA	Glyma.04G021600.2	G.max	EXPA
Aco013089.1	A.comosus	EXPA	Glyma.06G021700.1	G.max	EXPA
Aco014178.1	A.comosus	EXPA	Glyma.02G248500.1	G.max	EXPA
Aco014178.1	A.comosus	EXPA	Glyma.11G139100.1	G.max	EXPA
Aco014178.1	A.comosus	EXPA	Glyma.13G336600.1	G.max	EXPA
Aco014178.1	A.comosus	EXPA	Glyma.14G068000.1	G.max	EXPA
Aco015452.1	A.comosus	EXPA	Glyma.02G248500.1	G.max	EXPA
Aco015452.1	A.comosus	EXPA	Glyma.14G068000.1	G.max	EXPA
Aco016813.1	A.comosus	EXPA	Glyma.02G248500.1	G.max	EXPA
Aco016813.1	A.comosus	EXPA	Glyma.11G139100.1	G.max	EXPA
Aco016813.1	A.comosus	EXPA	Glyma.13G336600.1	G.max	EXPA
Aco016813.1	A.comosus	EXPA	Glyma.18G181700.1	G.max	EXPA
Aco012813.1	A.comosus	EXPB	Glyma.01G077000.1	G.max	EXPB
Aco000511.1	A.comosus	EXPA	Phvul.011G063800.1	P.vulgaris	EXPA
Aco001091.1	A.comosus	EXPA	Phvul.002G083600.1	P.vulgaris	EXPA
Aco001091.1	A.comosus	EXPA	Phvul.009G186400.1	P.vulgaris	EXPA
Aco001634.1	A.comosus	EXPA	Phvul.006G077200.1	P.vulgaris	EXPA
Aco001634.1	A.comosus	EXPA	Phvul.008G248000.1	P.vulgaris	EXPA
Aco009615.1	A.comosus	EXPA	Phvul.002G083600.1	P.vulgaris	EXPA
Aco009615.1	A.comosus	EXPA	Phvul.009G186400.1	P.vulgaris	EXPA
Aco012544.1	A.comosus	EXPA	Phvul.006G077200.1	P.vulgaris	EXPA
Aco012544.1	A.comosus	EXPA	Phvul.008G248000.1	P.vulgaris	EXPA
Aco013089.1	A.comosus	EXPA	Phvul.001G003700.1	P.vulgaris	EXPA
Aco013089.1	A.comosus	EXPA	Phvul.009G019000.1	P.vulgaris	EXPA
Aco014178.1	A.comosus	EXPA	Phvul.001G232600.1	P.vulgaris	EXPA
Aco014178.1	A.comosus	EXPA	Phvul.011G063800.1	P.vulgaris	EXPA
Aco014178.1	A.comosus	EXPA	Phvul.L006043.1	P.vulgaris	EXPA
Aco015452.1	A.comosus	EXPA	Phvul.001G232600.1	P.vulgaris	EXPA
Aco016813.1	A.comosus	EXPA	Phvul.001G232600.1	P.vulgaris	EXPA
Aco016813.1	A.comosus	EXPA	Phvul.008G232200.1	P.vulgaris	EXPA
Aco016813.1	A.comosus	EXPA	Phvul.011G063800.1	P.vulgaris	EXPA
Aco016813.1	A.comosus	EXPA	Phvul.L006043.1	P.vulgaris	EXPA
Aco012813.1	A.comosus	EXPB	Phvul.008G144100.1	P.vulgaris	EXPB
Aco000511.1	A.comosus	EXPA	Prupe.2G237000.1	P.persica	EXPA
Aco001091.1	A.comosus	EXPA	Prupe.1G276700.1	P.persica	EXPA
Aco001634.1	A.comosus	EXPA	Prupe.2G263600.1	P.persica	EXPA
Aco001634.1	A.comosus	EXPA	Prupe.6G042000.1	P.persica	EXPA
Aco001634.1	A.comosus	EXPA	Prupe.6G292300.1	P.persica	EXPA
Aco009615.1	A.comosus	EXPA	Prupe.1G276700.1	P.persica	EXPA
Aco009615.1	A.comosus	EXPA	Prupe.3G265800.1	P.persica	EXPA
Aco009615.1	A.comosus	EXPA	Prupe.5G195200.1	P.persica	EXPA
Aco011896.1	A.comosus	EXPA	Prupe.2G237000.1	P.persica	EXPA
Aco012544.1	A.comosus	EXPA	Prupe.2G263600.1	P.persica	EXPA
Aco012544.1	A.comosus	EXPA	Prupe.6G042000.1	P.persica	EXPA
Aco012544.1	A.comosus	EXPA	Prupe.6G292300.1	P.persica	EXPA
Aco013089.1	A.comosus	EXPA	Prupe.1G360700.1	P.persica	EXPA
Aco014178.1	A.comosus	EXPA	Prupe.2G237000.1	P.persica	EXPA
Aco014178.1	A.comosus	EXPA	Prupe.6G075100.1	P.persica	EXPA
Aco015452.1	A.comosus	EXPA	Prupe.2G237000.1	P.persica	EXPA
Aco016813.1	A.comosus	EXPA	Prupe.2G237000.1	P.persica	EXPA
Aco012813.1	A.comosus	EXPB	Prupe.2G136500.1	P.persica	EXPB
Aco000511.1	A.comosus	EXPA	MD01G1135600	M.domestica	EXPA
Aco000511.1	A.comosus	EXPA	MD07G1200300	M.domestica	EXPA
Aco000511.1	A.comosus	EXPA	MD12G1142900	M.domestica	EXPA
Aco001091.1	A.comosus	EXPA	MD13G1070200	M.domestica	EXPA
Aco001091.1	A.comosus	EXPA	MD16G1070600	M.domestica	EXPA
Aco001634.1	A.comosus	EXPA	MD01G1166700	M.domestica	EXPA
Aco001634.1	A.comosus	EXPA	MD03G1052400	M.domestica	EXPA
Aco001634.1	A.comosus	EXPA	MD04G1173400	M.domestica	EXPA
Aco001634.1	A.comosus	EXPA	MD07G1233100	M.domestica	EXPA
Aco001634.1	A.comosus	EXPA	MD11G1054500	M.domestica	EXPA
Aco009615.1	A.comosus	EXPA	MD06G1195100	M.domestica	EXPA
Aco009615.1	A.comosus	EXPA	MD13G1070200	M.domestica	EXPA
Aco009615.1	A.comosus	EXPA	MD14G1202100	M.domestica	EXPA
Aco009615.1	A.comosus	EXPA	MD16G1070600	M.domestica	EXPA
Aco012544.1	A.comosus	EXPA	MD01G1166700	M.domestica	EXPA
Aco012544.1	A.comosus	EXPA	MD03G1052400	M.domestica	EXPA
Aco012544.1	A.comosus	EXPA	MD07G1233100	M.domestica	EXPA
Aco012544.1	A.comosus	EXPA	MD11G1054500	M.domestica	EXPA
Aco013089.1	A.comosus	EXPA	MD08G1009000	M.domestica	EXPA
Aco013089.1	A.comosus	EXPA	MD15G1007700	M.domestica	EXPA
Aco014178.1	A.comosus	EXPA	MD01G1135600	M.domestica	EXPA
Aco014178.1	A.comosus	EXPA	MD07G1200300	M.domestica	EXPA
Aco014178.1	A.comosus	EXPA	MD07G1200300	M.domestica	EXPA
Aco014178.1	A.comosus	EXPA	MD12G1142900	M.domestica	EXPA
Aco014178.1	A.comosus	EXPA	MD12G1142900	M.domestica	EXPA
Aco015452.1	A.comosus	EXPA	MD01G1135600	M.domestica	EXPA
Aco015452.1	A.comosus	EXPA	MD07G1200300	M.domestica	EXPA
Aco015452.1	A.comosus	EXPA	MD12G1142900	M.domestica	EXPA
Aco016813.1	A.comosus	EXPA	MD01G1135600	M.domestica	EXPA
Aco016813.1	A.comosus	EXPA	MD07G1200300	M.domestica	EXPA
Aco016813.1	A.comosus	EXPA	MD12G1142900	M.domestica	EXPA
Aco012813.1	A.comosus	EXPB	MD07G1113600	M.domestica	EXPB
Aco016325.1	A.comosus	EXPB	MD09G1250100	M.domestica	EXPB
Aco001091.1	A.comosus	EXPA	gene04724-v2.0.a2-hybrid.t1	F.vesca	EXPA
Aco001634.1	A.comosus	EXPA	gene21343-v1.0-hybrid.t1	F.vesca	EXPA
Aco001634.1	A.comosus	EXPA	gene28118-v2.0.a2-hybrid.t1	F.vesca	EXPA
Aco001634.1	A.comosus	EXPA	gene37568-v2.0.a2-hybrid.t1	F.vesca	EXPA
Aco001677.1	A.comosus	EXPA	gene01577-v1.0-hybrid.t1	F.vesca	EXPA
Aco009615.1	A.comosus	EXPA	gene04724-v2.0.a2-hybrid.t1	F.vesca	EXPA
Aco009615.1	A.comosus	EXPA	gene26030-v1.0-hybrid.t2	F.vesca	EXPA
Aco012544.1	A.comosus	EXPA	gene21343-v1.0-hybrid.t1	F.vesca	EXPA
Aco012544.1	A.comosus	EXPA	gene28118-v2.0.a2-hybrid.t1	F.vesca	EXPA
Aco012544.1	A.comosus	EXPA	gene37568-v2.0.a2-hybrid.t1	F.vesca	EXPA
Aco013089.1	A.comosus	EXPA	gene08571-v1.0-hybrid.t1	F.vesca	EXPA
Aco014178.1	A.comosus	EXPA	gene26493-v1.0-hybrid.t1	F.vesca	EXPA
Aco015452.1	A.comosus	EXPA	gene26493-v1.0-hybrid.t1	F.vesca	EXPA
Aco016813.1	A.comosus	EXPA	gene26493-v1.0-hybrid.t1	F.vesca	EXPA
Aco009171.1	A.comosus	EXLA	gene17190-v1.0-hybrid.t1	F.vesca	EXLA
Aco000511.1	A.comosus	EXPA	PRQ43254	R.chinensis	EXPA
Aco001091.1	A.comosus	EXPA	PRQ40759	R.chinensis	EXPA
Aco001634.1	A.comosus	EXPA	PRQ34768	R.chinensis	EXPA
Aco009615.1	A.comosus	EXPA	PRQ16200	R.chinensis	EXPA
Aco009615.1	A.comosus	EXPA	PRQ40759	R.chinensis	EXPA
Aco012544.1	A.comosus	EXPA	PRQ34768	R.chinensis	EXPA
Aco012544.1	A.comosus	EXPA	PRQ42719	R.chinensis	EXPA
Aco013089.1	A.comosus	EXPA	PRQ27271	R.chinensis	EXPA
Aco014178.1	A.comosus	EXPA	PRQ43254	R.chinensis	EXPA
Aco015452.1	A.comosus	EXPA	PRQ43254	R.chinensis	EXPA
Aco016813.1	A.comosus	EXPA	PRQ43254	R.chinensis	EXPA
Aco016813.1	A.comosus	EXPA	PRQ59219	R.chinensis	EXPA
Bradi2g53580.1	B.distachyon	EXPA	Nycol.J01655.1	N.colorata	EXPA
Bradi3g49850.1	B.distachyon	EXPB	Nycol.D00928.1	N.colorata	EXPB
Bradi5g16497.1	B.distachyon	EXPB	Nycol.D00928.1	N.colorata	EXPB
Bradi1g03640.1	B.distachyon	EXPA	XP_008777004.1	P.dactylifera	EXPA
Bradi1g03640.1	B.distachyon	EXPA	XP_008784594.1	P.dactylifera	EXPA
Bradi1g35830.1	B.distachyon	EXPA	XP_026664809.1	P.dactylifera	EXPA
Bradi2g22290.1	B.distachyon	EXPA	XP_008792215.1	P.dactylifera	EXPA
Bradi2g53580.1	B.distachyon	EXPA	XP_008782645.1	P.dactylifera	EXPA
Bradi2g53580.1	B.distachyon	EXPA	XP_008792215.1	P.dactylifera	EXPA
Bradi2g53580.1	B.distachyon	EXPA	XP_008798561.1	P.dactylifera	EXPA
Bradi3g50730.2	B.distachyon	EXPB	XP_008802833.1	P.dactylifera	EXPB
Bradi1g76260.1	B.distachyon	EXLA	XP_008791985.1	P.dactylifera	EXLA
Bradi1g03640.1	B.distachyon	EXPA	GSMUA_Achr10P22630_001	M.acuminata	EXPA
Bradi1g03640.1	B.distachyon	EXPA	GSMUA_Achr7P15100_001	M.acuminata	EXPA
Bradi1g35830.1	B.distachyon	EXPA	GSMUA_Achr11P19780_001	M.acuminata	EXPA
Bradi1g35830.1	B.distachyon	EXPA	GSMUA_Achr1P19730_001	M.acuminata	EXPA
Bradi2g22290.1	B.distachyon	EXPA	GSMUA_Achr7P22100_001	M.acuminata	EXPA
Bradi2g53580.1	B.distachyon	EXPA	GSMUA_Achr11P19780_001	M.acuminata	EXPA
Bradi2g53580.1	B.distachyon	EXPA	GSMUA_Achr7P22100_001	M.acuminata	EXPA
Bradi3g49850.1	B.distachyon	EXPB	GSMUA_Achr1P00120_001	M.acuminata	EXPB
Bradi3g49850.1	B.distachyon	EXPB	GSMUA_Achr5P12080_001	M.acuminata	EXPB
Bradi3g49850.1	B.distachyon	EXPB	GSMUA_AchrUn_randomP06310_001	M.acuminata	EXPB
Bradi5g16497.1	B.distachyon	EXPB	GSMUA_AchrUn_randomP06310_001	M.acuminata	EXPB
Bradi1g28130.1	B.distachyon	EXLA	GSMUA_Achr11P01300_001	M.acuminata	EXLA
Bradi1g76260.1	B.distachyon	EXLA	GSMUA_Achr5P19030_001	M.acuminata	EXLA
Bradi1g26990.2	B.distachyon	EXLB	GSMUA_Achr11P00090_001	M.acuminata	EXLB
Bradi1g03640.1	B.distachyon	EXPA	TraesCS5A02G481200.1	T.aestivum	EXPA
Bradi1g03640.1	B.distachyon	EXPA	TraesCS5B02G494400.1	T.aestivum	EXPA
Bradi1g03640.1	B.distachyon	EXPA	TraesCS5D02G494800.1	T.aestivum	EXPA
Bradi1g35830.1	B.distachyon	EXPA	TraesCS7A02G399100.1	T.aestivum	EXPA
Bradi1g35830.1	B.distachyon	EXPA	TraesCS7B02G299700.1	T.aestivum	EXPA
Bradi1g35830.1	B.distachyon	EXPA	TraesCS7D02G393300.1	T.aestivum	EXPA
Bradi2g22290.1	B.distachyon	EXPA	TraesCS1A02G300200.1	T.aestivum	EXPA
Bradi2g22290.1	B.distachyon	EXPA	TraesCS1B02G310300.1	T.aestivum	EXPA
Bradi2g22290.1	B.distachyon	EXPA	TraesCS1D02G299700.1	T.aestivum	EXPA
Bradi2g22290.1	B.distachyon	EXPA	TraesCS3B02G376800.1	T.aestivum	EXPA
Bradi2g53580.1	B.distachyon	EXPA	TraesCS3A02G344800.1	T.aestivum	EXPA
Bradi2g53580.1	B.distachyon	EXPA	TraesCS3B02G376800.1	T.aestivum	EXPA
Bradi2g53580.1	B.distachyon	EXPA	TraesCS3D02G338400.1	T.aestivum	EXPA
Bradi3g32070.1	B.distachyon	EXPA	TraesCS1A02G199300.1	T.aestivum	EXPA
Bradi3g32070.1	B.distachyon	EXPA	TraesCS1B02G214200.1	T.aestivum	EXPA
Bradi3g32070.1	B.distachyon	EXPA	TraesCS1D02G203100.1	T.aestivum	EXPA
Bradi5g04120.1	B.distachyon	EXPA	TraesCS2A02G066600.1	T.aestivum	EXPA
Bradi5g04120.1	B.distachyon	EXPA	TraesCS2B02G078800.1	T.aestivum	EXPA
Bradi5g04120.1	B.distachyon	EXPA	TraesCS2D02G065000.1	T.aestivum	EXPA
Bradi5g19340.3	B.distachyon	EXPA	TraesCS2A02G393700.1	T.aestivum	EXPA
Bradi5g19340.3	B.distachyon	EXPA	TraesCS2B02G411700.1	T.aestivum	EXPA
Bradi5g19340.3	B.distachyon	EXPA	TraesCS2D02G391600.1	T.aestivum	EXPA
Bradi1g13787.5	B.distachyon	EXPB	TraesCS5B02G376500.1	T.aestivum	EXPB
Bradi1g13787.5	B.distachyon	EXPB	TraesCS5D02G384200.1	T.aestivum	EXPB
Bradi3g49850.1	B.distachyon	EXPB	TraesCS2A02G373000.1	T.aestivum	EXPB
Bradi3g49850.1	B.distachyon	EXPB	TraesCS2D02G369200.2	T.aestivum	EXPB
Bradi3g49850.1	B.distachyon	EXPB	TraesCS6A02G235800.1	T.aestivum	EXPB
Bradi3g49850.1	B.distachyon	EXPB	TraesCS6B02G264400.1	T.aestivum	EXPB
Bradi3g49850.1	B.distachyon	EXPB	TraesCS6D02G218500.1	T.aestivum	EXPB
Bradi3g50730.2	B.distachyon	EXPB	TraesCS2A02G413600.1	T.aestivum	EXPB
Bradi3g50730.2	B.distachyon	EXPB	TraesCS2D02G411000.1	T.aestivum	EXPB
Bradi3g50730.2	B.distachyon	EXPB	TraesCS6A02G249400.1	T.aestivum	EXPB
Bradi3g50730.2	B.distachyon	EXPB	TraesCS6D02G231400.1	T.aestivum	EXPB
Bradi3g50750.1	B.distachyon	EXPB	TraesCS6A02G249200.1	T.aestivum	EXPB
Bradi3g50750.1	B.distachyon	EXPB	TraesCS6B02G275800.1	T.aestivum	EXPB
Bradi3g50750.1	B.distachyon	EXPB	TraesCS6D02G231200.1	T.aestivum	EXPB
Bradi5g16497.1	B.distachyon	EXPB	TraesCS2A02G373000.1	T.aestivum	EXPB
Bradi5g16497.1	B.distachyon	EXPB	TraesCS2B02G390000.1	T.aestivum	EXPB
Bradi5g16497.1	B.distachyon	EXPB	TraesCS2D02G369200.2	T.aestivum	EXPB
Bradi5g16497.1	B.distachyon	EXPB	TraesCS6A02G235800.1	T.aestivum	EXPB
Bradi5g16497.1	B.distachyon	EXPB	TraesCS6D02G218500.1	T.aestivum	EXPB
Bradi5g17760.1	B.distachyon	EXPB	TraesCS2A02G413600.1	T.aestivum	EXPB
Bradi5g17760.1	B.distachyon	EXPB	TraesCS2B02G432300.1	T.aestivum	EXPB
Bradi5g17760.1	B.distachyon	EXPB	TraesCS2D02G411000.1	T.aestivum	EXPB
Bradi5g17760.1	B.distachyon	EXPB	TraesCS6A02G249700.1	T.aestivum	EXPB
Bradi5g17760.1	B.distachyon	EXPB	TraesCS6D02G231400.1	T.aestivum	EXPB
Bradi5g17770.1	B.distachyon	EXPB	TraesCS2A02G413400.1	T.aestivum	EXPB
Bradi5g17770.1	B.distachyon	EXPB	TraesCS2B02G432200.1	T.aestivum	EXPB
Bradi5g17770.1	B.distachyon	EXPB	TraesCS2D02G411100.1	T.aestivum	EXPB
Bradi5g17780.1	B.distachyon	EXPB	TraesCS2B02G432100.1	T.aestivum	EXPB
Bradi1g76260.1	B.distachyon	EXLA	TraesCS4B02G326900.1	T.aestivum	EXLA
Bradi1g76260.1	B.distachyon	EXLA	TraesCS4D02G323600.1	T.aestivum	EXLA
Bradi1g76260.1	B.distachyon	EXLA	TraesCS5A02G498900.1	T.aestivum	EXLA
Bradi1g03640.1	B.distachyon	EXPA	HORVU5Hr1G113580.5	H.vulgare	EXPA
Bradi1g35830.1	B.distachyon	EXPA	HORVU7Hr1G093680.5	H.vulgare	EXPA
Bradi2g22290.1	B.distachyon	EXPA	HORVU1Hr1G069830.1	H.vulgare	EXPA
Bradi2g22290.1	B.distachyon	EXPA	HORVU3Hr1G081180.2	H.vulgare	EXPA
Bradi2g53580.1	B.distachyon	EXPA	HORVU1Hr1G069830.1	H.vulgare	EXPA
Bradi2g53580.1	B.distachyon	EXPA	HORVU3Hr1G081180.2	H.vulgare	EXPA
Bradi3g32070.1	B.distachyon	EXPA	HORVU1Hr1G051590.2	H.vulgare	EXPA
Bradi5g04120.1	B.distachyon	EXPA	HORVU2Hr1G010800.1	H.vulgare	EXPA
Bradi5g19340.3	B.distachyon	EXPA	HORVU2Hr1G093690.2	H.vulgare	EXPA
Bradi1g13787.5	B.distachyon	EXPB	HORVU5Hr1G092910.8	H.vulgare	EXPB
Bradi3g49850.1	B.distachyon	EXPB	HORVU6Hr1G060410.1	H.vulgare	EXPB
Bradi5g16497.1	B.distachyon	EXPB	HORVU2Hr1G013360.1	H.vulgare	EXPB
Bradi5g16497.1	B.distachyon	EXPB	HORVU6Hr1G060410.1	H.vulgare	EXPB
Bradi5g17760.1	B.distachyon	EXPB	HORVU2Hr1G097480.1	H.vulgare	EXPB
Bradi5g17770.1	B.distachyon	EXPB	HORVU2Hr1G097490.1	H.vulgare	EXPB
Bradi5g17770.1	B.distachyon	EXPB	HORVU6Hr1G063180.1	H.vulgare	EXPB
Bradi1g76260.1	B.distachyon	EXLA	HORVU4Hr1G081800.6	H.vulgare	EXLA
Bradi1g76270.1	B.distachyon	EXLA	HORVU7Hr1G119220.1	H.vulgare	EXLA
Bradi1g03640.1	B.distachyon	EXPA	LOC_Os03g60720.1	O.sativa	EXPA
Bradi1g35830.1	B.distachyon	EXPA	LOC_Os06g41700.1	O.sativa	EXPA
Bradi2g22290.1	B.distachyon	EXPA	LOC_Os01g60770.1	O.sativa	EXPA
Bradi2g22290.1	B.distachyon	EXPA	LOC_Os05g39990.1	O.sativa	EXPA
Bradi2g53580.1	B.distachyon	EXPA	LOC_Os01g60770.1	O.sativa	EXPA
Bradi2g53580.1	B.distachyon	EXPA	LOC_Os05g39990.1	O.sativa	EXPA
Bradi3g32070.1	B.distachyon	EXPA	LOC_Os10g39110.1	O.sativa	EXPA
Bradi5g04120.1	B.distachyon	EXPA	LOC_Os04g15840.1	O.sativa	EXPA
Bradi5g19340.3	B.distachyon	EXPA	LOC_Os04g49410.1	O.sativa	EXPA
Bradi1g13787.5	B.distachyon	EXPB	LOC_Os03g44290.2	O.sativa	EXPB
Bradi3g49850.1	B.distachyon	EXPB	LOC_Os02g42650.1	O.sativa	EXPB
Bradi3g50730.2	B.distachyon	EXPB	LOC_Os02g44106.1	O.sativa	EXPB
Bradi3g50730.2	B.distachyon	EXPB	LOC_Os04g46630.1	O.sativa	EXPB
Bradi5g16497.1	B.distachyon	EXPB	LOC_Os02g42650.1	O.sativa	EXPB
Bradi5g16497.1	B.distachyon	EXPB	LOC_Os04g46650.1	O.sativa	EXPB
Bradi5g17760.1	B.distachyon	EXPB	LOC_Os02g44106.1	O.sativa	EXPB
Bradi5g17760.1	B.distachyon	EXPB	LOC_Os04g46630.1	O.sativa	EXPB
Bradi1g28130.1	B.distachyon	EXLA	LOC_Os07g29290.1	O.sativa	EXLA
Bradi1g76260.1	B.distachyon	EXLA	LOC_Os03g04020.2	O.sativa	EXLA
Bradi1g76260.1	B.distachyon	EXLA	LOC_Os10g39640.1	O.sativa	EXLA
Bradi1g26990.2	B.distachyon	EXLB	LOC_Os07g31390.1	O.sativa	EXLB
Bradi1g03640.1	B.distachyon	EXPA	Sobic.001G033300.1	S.bicolor	EXPA
Bradi1g35830.1	B.distachyon	EXPA	Sobic.010G194500.1	S.bicolor	EXPA
Bradi2g22290.1	B.distachyon	EXPA	Sobic.003G338801.1	S.bicolor	EXPA
Bradi2g22290.1	B.distachyon	EXPA	Sobic.009G173700.1	S.bicolor	EXPA
Bradi2g53580.1	B.distachyon	EXPA	Sobic.003G338801.1	S.bicolor	EXPA
Bradi2g53580.1	B.distachyon	EXPA	Sobic.009G173700.1	S.bicolor	EXPA
Bradi3g32070.1	B.distachyon	EXPA	Sobic.001G314600.1	S.bicolor	EXPA
Bradi5g04120.1	B.distachyon	EXPA	Sobic.006G031900.1	S.bicolor	EXPA
Bradi5g19340.3	B.distachyon	EXPA	Sobic.006G191700.1	S.bicolor	EXPA
Bradi1g13787.5	B.distachyon	EXPB	Sobic.001G155600.4	S.bicolor	EXPB
Bradi3g49850.1	B.distachyon	EXPB	Sobic.004G227900.1	S.bicolor	EXPB
Bradi3g50730.2	B.distachyon	EXPB	Sobic.004G294500.1	S.bicolor	EXPB
Bradi3g50730.2	B.distachyon	EXPB	Sobic.006G171200.1	S.bicolor	EXPB
Bradi5g16497.1	B.distachyon	EXPB	Sobic.004G227900.1	S.bicolor	EXPB
Bradi5g16497.1	B.distachyon	EXPB	Sobic.006G171300.1	S.bicolor	EXPB
Bradi5g17760.1	B.distachyon	EXPB	Sobic.004G294500.1	S.bicolor	EXPB
Bradi5g17760.1	B.distachyon	EXPB	Sobic.006G171200.1	S.bicolor	EXPB
Bradi5g17770.1	B.distachyon	EXPB	Sobic.004G294300.1	S.bicolor	EXPB
Bradi1g28130.1	B.distachyon	EXLA	Sobic.002G300000.1	S.bicolor	EXLA
Bradi1g76260.1	B.distachyon	EXLA	Sobic.001G311000.1	S.bicolor	EXLA
Bradi1g76260.1	B.distachyon	EXLA	Sobic.001G516500.1	S.bicolor	EXLA
Bradi1g03640.1	B.distachyon	EXPA	Zm00001d012957_P002	Z.mays	EXPA
Bradi1g03640.1	B.distachyon	EXPA	Zm00001d034663_P001	Z.mays	EXPA
Bradi1g35830.1	B.distachyon	EXPA	Zm00001d046723_P001	Z.mays	EXPA
Bradi2g22290.1	B.distachyon	EXPA	Zm00001d038476_P001	Z.mays	EXPA
Bradi2g22290.1	B.distachyon	EXPA	Zm00001d043047_P001	Z.mays	EXPA
Bradi2g53580.1	B.distachyon	EXPA	Zm00001d038476_P001	Z.mays	EXPA
Bradi2g53580.1	B.distachyon	EXPA	Zm00001d043047_P001	Z.mays	EXPA
Bradi3g32070.1	B.distachyon	EXPA	Zm00001d047353_P001	Z.mays	EXPA
Bradi5g19340.3	B.distachyon	EXPA	Zm00001d002548_P001	Z.mays	EXPA
Bradi5g19340.3	B.distachyon	EXPA	Zm00001d026014_P001	Z.mays	EXPA
Bradi1g13787.5	B.distachyon	EXPB	Zm00001d033231_P002	Z.mays	EXPB
Bradi3g49850.1	B.distachyon	EXPB	Zm00001d002860_P002	Z.mays	EXPB
Bradi3g49850.1	B.distachyon	EXPB	Zm00001d017377_P001	Z.mays	EXPB
Bradi3g50730.2	B.distachyon	EXPB	Zm00001d017493_P001	Z.mays	EXPB
Bradi3g50730.2	B.distachyon	EXPB	Zm00001d026170_P001	Z.mays	EXPB
Bradi5g16497.1	B.distachyon	EXPB	Zm00001d002860_P002	Z.mays	EXPB
Bradi5g16497.1	B.distachyon	EXPB	Zm00001d017377_P001	Z.mays	EXPB
Bradi5g17760.1	B.distachyon	EXPB	Zm00001d017493_P001	Z.mays	EXPB
Bradi5g17760.1	B.distachyon	EXPB	Zm00001d026170_P001	Z.mays	EXPB
Bradi5g17770.1	B.distachyon	EXPB	Zm00001d026169_P001	Z.mays	EXPB
Bradi1g28130.1	B.distachyon	EXLA	Zm00001d006360_P001	Z.mays	EXLA
Bradi1g76260.1	B.distachyon	EXLA	Zm00001d027520_P001	Z.mays	EXLA
Bradi1g76260.1	B.distachyon	EXLA	Zm00001d029783_P001	Z.mays	EXLA
Bradi1g76260.1	B.distachyon	EXLA	Zm00001d048344_P002	Z.mays	EXLA
Bradi1g03640.1	B.distachyon	EXPA	Seita.9G032400.1	S.italica	EXPA
Bradi1g35830.1	B.distachyon	EXPA	Seita.4G213300.1	S.italica	EXPA
Bradi2g22290.1	B.distachyon	EXPA	Seita.3G204900.1	S.italica	EXPA
Bradi2g22290.1	B.distachyon	EXPA	Seita.5G363100.1	S.italica	EXPA
Bradi2g53580.1	B.distachyon	EXPA	Seita.3G204900.1	S.italica	EXPA
Bradi2g53580.1	B.distachyon	EXPA	Seita.5G363100.1	S.italica	EXPA
Bradi3g32070.1	B.distachyon	EXPA	Seita.9G342900.1	S.italica	EXPA
Bradi5g04120.1	B.distachyon	EXPA	Seita.7G029300.1	S.italica	EXPA
Bradi5g19340.3	B.distachyon	EXPA	Seita.1G318000.1	S.italica	EXPA
Bradi5g19340.3	B.distachyon	EXPA	Seita.7G212500.1	S.italica	EXPA
Bradi1g13787.5	B.distachyon	EXPB	Seita.9G157100.2	S.italica	EXPB
Bradi3g49850.1	B.distachyon	EXPB	Seita.1G248900.1	S.italica	EXPB
Bradi3g49850.1	B.distachyon	EXPB	Seita.7G177400.1	S.italica	EXPB
Bradi3g50730.2	B.distachyon	EXPB	Seita.1G260400.1	S.italica	EXPB
Bradi3g50730.2	B.distachyon	EXPB	Seita.7G190700.1	S.italica	EXPB
Bradi5g16497.1	B.distachyon	EXPB	Seita.1G248900.1	S.italica	EXPB
Bradi5g16497.1	B.distachyon	EXPB	Seita.7G177400.1	S.italica	EXPB
Bradi5g17760.1	B.distachyon	EXPB	Seita.1G260500.1	S.italica	EXPB
Bradi5g17760.1	B.distachyon	EXPB	Seita.7G190600.1	S.italica	EXPB
Bradi1g28130.1	B.distachyon	EXLA	Seita.2G311700.1	S.italica	EXLA
Bradi1g76260.1	B.distachyon	EXLA	Seita.9G551900.1	S.italica	EXLA
Bradi1g26990.2	B.distachyon	EXLB	Seita.2G321900.1	S.italica	EXLB
Bradi1g03640.1	B.distachyon	EXPA	Pavir.9KG386980.1	P.virgatum	EXPA
Bradi1g03640.1	B.distachyon	EXPA	Pavir.9NG033800.1	P.virgatum	EXPA
Bradi1g35830.1	B.distachyon	EXPA	Pavir.4KG313500.1	P.virgatum	EXPA
Bradi1g35830.1	B.distachyon	EXPA	Pavir.4NG236600.1	P.virgatum	EXPA
Bradi2g22290.1	B.distachyon	EXPA	Pavir.3KG136335.1	P.virgatum	EXPA
Bradi2g22290.1	B.distachyon	EXPA	Pavir.3NG079678.1	P.virgatum	EXPA
Bradi2g22290.1	B.distachyon	EXPA	Pavir.5KG603814.2	P.virgatum	EXPA
Bradi2g22290.1	B.distachyon	EXPA	Pavir.5NG565300.1	P.virgatum	EXPA
Bradi2g53580.1	B.distachyon	EXPA	Pavir.3KG136335.1	P.virgatum	EXPA
Bradi2g53580.1	B.distachyon	EXPA	Pavir.3NG079678.1	P.virgatum	EXPA
Bradi2g53580.1	B.distachyon	EXPA	Pavir.5KG603814.2	P.virgatum	EXPA
Bradi2g53580.1	B.distachyon	EXPA	Pavir.5NG565300.1	P.virgatum	EXPA
Bradi3g32070.1	B.distachyon	EXPA	Pavir.9KG311900.1	P.virgatum	EXPA
Bradi3g32070.1	B.distachyon	EXPA	Pavir.9NG488500.1	P.virgatum	EXPA
Bradi5g04120.1	B.distachyon	EXPA	Pavir.7KG024800.2	P.virgatum	EXPA
Bradi5g19340.3	B.distachyon	EXPA	Pavir.7KG304900.1	P.virgatum	EXPA
Bradi5g19340.3	B.distachyon	EXPA	Pavir.7NG307800.1	P.virgatum	EXPA
Bradi1g13787.5	B.distachyon	EXPB	Pavir.9KG071800.2	P.virgatum	EXPB
Bradi1g13787.5	B.distachyon	EXPB	Pavir.9NG096473.1	P.virgatum	EXPB
Bradi1g13787.5	B.distachyon	EXPB	Pavir.9NG185800.3	P.virgatum	EXPB
Bradi3g49850.1	B.distachyon	EXPB	Pavir.1KG408500.1	P.virgatum	EXPB
Bradi3g49850.1	B.distachyon	EXPB	Pavir.1NG367900.3	P.virgatum	EXPB
Bradi3g49850.1	B.distachyon	EXPB	Pavir.7KG259600.1	P.virgatum	EXPB
Bradi3g49850.1	B.distachyon	EXPB	Pavir.7NG337400.1	P.virgatum	EXPB
Bradi3g50730.2	B.distachyon	EXPB	Pavir.1KG223000.1	P.virgatum	EXPB
Bradi3g50730.2	B.distachyon	EXPB	Pavir.1NG382800.1	P.virgatum	EXPB
Bradi3g50730.2	B.distachyon	EXPB	Pavir.7NG316400.1	P.virgatum	EXPB
Bradi5g16497.1	B.distachyon	EXPB	Pavir.1KG408500.1	P.virgatum	EXPB
Bradi5g16497.1	B.distachyon	EXPB	Pavir.1NG367900.3	P.virgatum	EXPB
Bradi5g16497.1	B.distachyon	EXPB	Pavir.7KG259600.1	P.virgatum	EXPB
Bradi5g16497.1	B.distachyon	EXPB	Pavir.7NG337400.1	P.virgatum	EXPB
Bradi5g17760.1	B.distachyon	EXPB	Pavir.1KG223000.1	P.virgatum	EXPB
Bradi5g17760.1	B.distachyon	EXPB	Pavir.1NG382800.1	P.virgatum	EXPB
Bradi5g17760.1	B.distachyon	EXPB	Pavir.7NG316400.1	P.virgatum	EXPB
Bradi5g17770.1	B.distachyon	EXPB	Pavir.1KG429200.1	P.virgatum	EXPB
Bradi5g17770.1	B.distachyon	EXPB	Pavir.1NG383000.1	P.virgatum	EXPB
Bradi5g17770.1	B.distachyon	EXPB	Pavir.7KG280200.1	P.virgatum	EXPB
Bradi5g17770.1	B.distachyon	EXPB	Pavir.7NG316500.1	P.virgatum	EXPB
Bradi1g28130.1	B.distachyon	EXLA	Pavir.2KG425900.1	P.virgatum	EXLA
Bradi1g28130.1	B.distachyon	EXLA	Pavir.2NG482600.1	P.virgatum	EXLA
Bradi1g76260.1	B.distachyon	EXLA	Pavir.9KG573300.1	P.virgatum	EXLA
Bradi1g76260.1	B.distachyon	EXLA	Pavir.9NG754600.1	P.virgatum	EXLA
Bradi1g26990.2	B.distachyon	EXLB	Pavir.2KG445900.1	P.virgatum	EXLB
Bradi1g26990.2	B.distachyon	EXLB	Pavir.2NG499500.2	P.virgatum	EXLB
Bradi3g50730.2	B.distachyon	EXPB	KMT00020	B.vulgaris	EXPB
Bradi1g03640.1	B.distachyon	EXPA	Migut.J00325.1	M.guttatus	EXPA
Bradi1g03640.1	B.distachyon	EXPA	Migut.L01949.1	M.guttatus	EXPA
Bradi2g22290.1	B.distachyon	EXPA	Migut.D00821.1	M.guttatus	EXPA
Bradi2g22290.1	B.distachyon	EXPA	Migut.F00603.1	M.guttatus	EXPA
Bradi2g22290.1	B.distachyon	EXPA	Migut.J00050.1	M.guttatus	EXPA
Bradi2g53580.1	B.distachyon	EXPA	Migut.D00821.1	M.guttatus	EXPA
Bradi2g53580.1	B.distachyon	EXPA	Migut.F00603.1	M.guttatus	EXPA
Bradi2g53580.1	B.distachyon	EXPA	Migut.J00050.1	M.guttatus	EXPA
Bradi3g50730.2	B.distachyon	EXPB	Migut.B01585.1	M.guttatus	EXPB
Bradi3g50750.1	B.distachyon	EXPB	Migut.B01586.1	M.guttatus	EXPB
Bradi5g17760.1	B.distachyon	EXPB	Migut.B01585.1	M.guttatus	EXPB
Bradi5g17770.1	B.distachyon	EXPB	Migut.B01586.1	M.guttatus	EXPB
Bradi1g03640.1	B.distachyon	EXPA	PHT80212	C.annuum	EXPA
Bradi3g50730.2	B.distachyon	EXPB	PHT95419	C.annuum	EXPB
Bradi3g50730.2	B.distachyon	EXPB	PGSC0003DMP400045146	S.tuberosum	EXPB
Bradi2g22290.1	B.distachyon	EXPA	Solyc09g018020.3.1	S.lycopersicum	EXPA
Bradi2g53580.1	B.distachyon	EXPA	Solyc06g049050.3.1	S.lycopersicum	EXPA
Bradi2g53580.1	B.distachyon	EXPA	Solyc09g018020.3.1	S.lycopersicum	EXPA
Bradi3g50730.2	B.distachyon	EXPB	Solyc01g090810.4.1	S.lycopersicum	EXPB
Bradi2g22290.1	B.distachyon	EXPA	VIT_206s0004g07970.1	V.vinifera	EXPA
Bradi2g53580.1	B.distachyon	EXPA	VIT_206s0004g07970.1	V.vinifera	EXPA
Bradi2g53580.1	B.distachyon	EXPA	VIT_213s0067g02930.1	V.vinifera	EXPA
Bradi1g03640.1	B.distachyon	EXPA	Eucgr.A01269.1	E.grandis	EXPA
Bradi1g03640.1	B.distachyon	EXPA	Eucgr.G02938.1	E.grandis	EXPA
Bradi2g53580.1	B.distachyon	EXPA	Eucgr.J00120.1	E.grandis	EXPA
Bradi1g35830.1	B.distachyon	EXPA	orange1.1g025617m	C.sinensis	EXPA
Bradi2g22290.1	B.distachyon	EXPA	orange1.1g025193m	C.sinensis	EXPA
Bradi2g53580.1	B.distachyon	EXPA	orange1.1g025193m	C.sinensis	EXPA
Bradi1g28130.1	B.distachyon	EXLA	orange1.1g024895m	C.sinensis	EXLA
Bradi1g35830.1	B.distachyon	EXPA	Ciclev10029135m	C.clementina	EXPA
Bradi2g22290.1	B.distachyon	EXPA	Ciclev10013804m	C.clementina	EXPA
Bradi2g53580.1	B.distachyon	EXPA	Ciclev10013804m	C.clementina	EXPA
Bradi2g53580.1	B.distachyon	EXPA	Ciclev10032524m	C.clementina	EXPA
Bradi3g50730.2	B.distachyon	EXPB	Ciclev10021623m	C.clementina	EXPB
Bradi1g28130.1	B.distachyon	EXLA	Ciclev10029088m	C.clementina	EXLA
Bradi1g03640.1	B.distachyon	EXPA	Gorai.009G098800.1	G.raimondii	EXPA
Bradi1g03640.1	B.distachyon	EXPA	Gorai.012G104400.1	G.raimondii	EXPA
Bradi2g53580.1	B.distachyon	EXPA	Gorai.011G128500.2	G.raimondii	EXPA
Bradi3g49850.1	B.distachyon	EXPB	Gorai.008G153800.1	G.raimondii	EXPB
Bradi3g50730.2	B.distachyon	EXPB	Gorai.004G164200.1	G.raimondii	EXPB
Bradi3g50730.2	B.distachyon	EXPB	Gorai.008G106700.1	G.raimondii	EXPB
Bradi1g03640.1	B.distachyon	EXPA	Thecc.05G038700.1	T.cacao	EXPA
Bradi2g22290.1	B.distachyon	EXPA	Thecc.04G152900.1	T.cacao	EXPA
Bradi2g22290.1	B.distachyon	EXPA	Thecc.09G363200.1	T.cacao	EXPA
Bradi2g53580.1	B.distachyon	EXPA	Thecc.04G152900.1	T.cacao	EXPA
Bradi2g53580.1	B.distachyon	EXPA	Thecc.09G363200.1	T.cacao	EXPA
Bradi3g49850.1	B.distachyon	EXPB	Thecc.02G177600.1	T.cacao	EXPB
Bradi1g03640.1	B.distachyon	EXPA	evm.model.supercontig_1.419	C.papaya	EXPA
Bradi2g53580.1	B.distachyon	EXPA	evm.model.supercontig_19.63	C.papaya	EXPA
Bradi1g03640.1	B.distachyon	EXPA	Lus10040286	L.usitatissimum	EXPA
Bradi2g53580.1	B.distachyon	EXPA	Lus10029038	L.usitatissimum	EXPA
Bradi2g53580.1	B.distachyon	EXPA	Lus10034227	L.usitatissimum	EXPA
Bradi1g03640.1	B.distachyon	EXPA	Potri.008G057100.1	P.trichocarpa	EXPA
Bradi1g35830.1	B.distachyon	EXPA	Potri.009G169500.1	P.trichocarpa	EXPA
Bradi2g22290.1	B.distachyon	EXPA	Potri.016G135200.1	P.trichocarpa	EXPA
Bradi2g53580.1	B.distachyon	EXPA	Potri.013G154700.1	P.trichocarpa	EXPA
Bradi2g53580.1	B.distachyon	EXPA	Potri.016G135200.1	P.trichocarpa	EXPA
Bradi2g53580.1	B.distachyon	EXPA	Potri.019G057500.3	P.trichocarpa	EXPA
Bradi1g76260.1	B.distachyon	EXLA	Potri.009G141400.2	P.trichocarpa	EXLA
Bradi1g03640.1	B.distachyon	EXPA	Manes.07G117200.1	M.esculenta	EXPA
Bradi1g03640.1	B.distachyon	EXPA	Manes.10G029400.1	M.esculenta	EXPA
Bradi2g22290.1	B.distachyon	EXPA	Manes.08G172000.2	M.esculenta	EXPA
Bradi2g22290.1	B.distachyon	EXPA	Manes.10G000900.1	M.esculenta	EXPA
Bradi2g53580.1	B.distachyon	EXPA	Manes.07G140700.1	M.esculenta	EXPA
Bradi2g53580.1	B.distachyon	EXPA	Manes.08G172000.2	M.esculenta	EXPA
Bradi2g53580.1	B.distachyon	EXPA	Manes.10G000900.1	M.esculenta	EXPA
Bradi3g50730.2	B.distachyon	EXPB	Manes.01G269500.1	M.esculenta	EXPB
Bradi3g50730.2	B.distachyon	EXPB	Manes.05G049700.1	M.esculenta	EXPB
Bradi2g53580.1	B.distachyon	EXPA	29729.m002361	R.communis	EXPA
Bradi3g50730.2	B.distachyon	EXPB	30174.m008816	R.communis	EXPB
Bradi1g03640.1	B.distachyon	EXPA	Cucsa.066230.1	C.sativus	EXPA
Bradi2g22290.1	B.distachyon	EXPA	Cucsa.326010.1	C.sativus	EXPA
Bradi2g53580.1	B.distachyon	EXPA	Cucsa.143960.1	C.sativus	EXPA
Bradi2g53580.1	B.distachyon	EXPA	Cucsa.326010.1	C.sativus	EXPA
Bradi5g17760.1	B.distachyon	EXPB	Cucsa.259850.1	C.sativus	EXPB
Bradi1g26990.2	B.distachyon	EXLB	Cucsa.313520.1	C.sativus	EXLB
Bradi1g03640.1	B.distachyon	EXPA	Cla97C02G046060.1	C.lanatus	EXPA
Bradi1g03640.1	B.distachyon	EXPA	Cla97C04G074810.1	C.lanatus	EXPA
Bradi2g22290.1	B.distachyon	EXPA	Cla97C11G212620.1	C.lanatus	EXPA
Bradi2g53580.1	B.distachyon	EXPA	Cla97C07G133420.1	C.lanatus	EXPA
Bradi2g53580.1	B.distachyon	EXPA	Cla97C11G212620.1	C.lanatus	EXPA
Bradi5g17760.1	B.distachyon	EXPB	Cla97C05G080220.1	C.lanatus	EXPB
Bradi1g26990.2	B.distachyon	EXLB	Cla97C09G175230.1	C.lanatus	EXLB
Bradi2g53580.1	B.distachyon	EXPA	Medtr3g094040.1	M.truncatula	EXPA
Bradi2g53580.1	B.distachyon	EXPA	Medtr5g075320.2	M.truncatula	EXPA
Bradi3g32070.1	B.distachyon	EXPA	Medtr5g041700.1	M.truncatula	EXPA
Bradi2g22290.1	B.distachyon	EXPA	Glyma.02G235900.1	G.max	EXPA
Bradi2g53580.1	B.distachyon	EXPA	Glyma.02G235900.1	G.max	EXPA
Bradi2g53580.1	B.distachyon	EXPA	Glyma.04G222100.1	G.max	EXPA
Bradi2g53580.1	B.distachyon	EXPA	Glyma.06G143300.1	G.max	EXPA
Bradi2g53580.1	B.distachyon	EXPA	Glyma.14G203900.1	G.max	EXPA
Bradi5g19340.3	B.distachyon	EXPA	Glyma.02G240900.1	G.max	EXPA
Bradi5g19340.3	B.distachyon	EXPA	Glyma.14G210500.1	G.max	EXPA
Bradi5g19340.3	B.distachyon	EXPA	Glyma.18G044100.2	G.max	EXPA
Bradi5g17760.1	B.distachyon	EXPB	Glyma.01G077000.1	G.max	EXPB
Bradi1g03640.1	B.distachyon	EXPA	Phvul.011G063800.1	P.vulgaris	EXPA
Bradi1g03640.1	B.distachyon	EXPA	Phvul.L006043.1	P.vulgaris	EXPA
Bradi2g22290.1	B.distachyon	EXPA	Phvul.006G077200.1	P.vulgaris	EXPA
Bradi2g53580.1	B.distachyon	EXPA	Phvul.006G077200.1	P.vulgaris	EXPA
Bradi2g53580.1	B.distachyon	EXPA	Phvul.008G248000.1	P.vulgaris	EXPA
Bradi5g19340.3	B.distachyon	EXPA	Phvul.008G240800.1	P.vulgaris	EXPA
Bradi1g13787.5	B.distachyon	EXPB	Phvul.011G117500.1	P.vulgaris	EXPB
Bradi1g26990.2	B.distachyon	EXLB	Phvul.002G004100.1	P.vulgaris	EXLB
Bradi1g03640.1	B.distachyon	EXPA	Prupe.2G237000.1	P.persica	EXPA
Bradi2g22290.1	B.distachyon	EXPA	Prupe.6G292300.1	P.persica	EXPA
Bradi2g53580.1	B.distachyon	EXPA	Prupe.2G263600.1	P.persica	EXPA
Bradi2g53580.1	B.distachyon	EXPA	Prupe.6G042000.1	P.persica	EXPA
Bradi2g53580.1	B.distachyon	EXPA	Prupe.6G292300.1	P.persica	EXPA
Bradi3g32070.1	B.distachyon	EXPA	Prupe.1G276700.1	P.persica	EXPA
Bradi3g50730.2	B.distachyon	EXPB	Prupe.2G136500.1	P.persica	EXPB
Bradi1g03640.1	B.distachyon	EXPA	MD12G1142900	M.domestica	EXPA
Bradi2g53580.1	B.distachyon	EXPA	MD01G1166700	M.domestica	EXPA
Bradi2g53580.1	B.distachyon	EXPA	MD03G1052400	M.domestica	EXPA
Bradi2g53580.1	B.distachyon	EXPA	MD04G1173400	M.domestica	EXPA
Bradi2g53580.1	B.distachyon	EXPA	MD07G1233100	M.domestica	EXPA
Bradi2g53580.1	B.distachyon	EXPA	MD11G1054500	M.domestica	EXPA
Bradi3g50730.2	B.distachyon	EXPB	MD07G1113600	M.domestica	EXPB
Bradi1g26990.2	B.distachyon	EXLB	MD06G1041000	M.domestica	EXLB
Bradi2g22290.1	B.distachyon	EXPA	gene37568-v2.0.a2-hybrid.t1	F.vesca	EXPA
Bradi2g53580.1	B.distachyon	EXPA	gene21343-v1.0-hybrid.t1	F.vesca	EXPA
Bradi2g53580.1	B.distachyon	EXPA	gene28118-v2.0.a2-hybrid.t1	F.vesca	EXPA
Bradi2g53580.1	B.distachyon	EXPA	gene37568-v2.0.a2-hybrid.t1	F.vesca	EXPA
Bradi3g50730.2	B.distachyon	EXPB	gene03974-v1.0-hybrid.t1	F.vesca	EXPB
Bradi1g03640.1	B.distachyon	EXPA	PRQ43254	R.chinensis	EXPA
Bradi2g22290.1	B.distachyon	EXPA	PRQ42719	R.chinensis	EXPA
Bradi2g53580.1	B.distachyon	EXPA	PRQ34768	R.chinensis	EXPA
Bradi2g53580.1	B.distachyon	EXPA	PRQ42719	R.chinensis	EXPA
Bradi3g50730.2	B.distachyon	EXPB	PRQ57485	R.chinensis	EXPB
TraesCS1A02G199300.1	T.aestivum	EXPA	Zm00001d047353_P001	Z.mays	EXPA
TraesCS1A02G300200.1	T.aestivum	EXPA	Zm00001d038476_P001	Z.mays	EXPA
TraesCS1A02G300200.1	T.aestivum	EXPA	Zm00001d043047_P001	Z.mays	EXPA
TraesCS1B02G214200.1	T.aestivum	EXPA	Zm00001d047353_P001	Z.mays	EXPA
TraesCS1B02G310300.1	T.aestivum	EXPA	Zm00001d038476_P001	Z.mays	EXPA
TraesCS1B02G310300.1	T.aestivum	EXPA	Zm00001d043047_P001	Z.mays	EXPA
TraesCS1D02G139200.1	T.aestivum	EXPA	Zm00001d032876_P001	Z.mays	EXPA
TraesCS1D02G203100.1	T.aestivum	EXPA	Zm00001d047353_P001	Z.mays	EXPA
TraesCS1D02G299700.1	T.aestivum	EXPA	Zm00001d038476_P001	Z.mays	EXPA
TraesCS1D02G299700.1	T.aestivum	EXPA	Zm00001d043047_P001	Z.mays	EXPA
TraesCS2A02G393700.1	T.aestivum	EXPA	Zm00001d002548_P001	Z.mays	EXPA
TraesCS2A02G393700.1	T.aestivum	EXPA	Zm00001d026014_P001	Z.mays	EXPA
TraesCS2B02G411700.1	T.aestivum	EXPA	Zm00001d002548_P001	Z.mays	EXPA
TraesCS2B02G411700.1	T.aestivum	EXPA	Zm00001d026014_P001	Z.mays	EXPA
TraesCS2D02G391600.1	T.aestivum	EXPA	Zm00001d002548_P001	Z.mays	EXPA
TraesCS2D02G391600.1	T.aestivum	EXPA	Zm00001d026014_P001	Z.mays	EXPA
TraesCS3A02G165600.1	T.aestivum	EXPA	Zm00001d040247_P001	Z.mays	EXPA
TraesCS3A02G187600.1	T.aestivum	EXPA	Zm00001d040379_P001	Z.mays	EXPA
TraesCS3A02G344800.1	T.aestivum	EXPA	Zm00001d038476_P001	Z.mays	EXPA
TraesCS3A02G344800.1	T.aestivum	EXPA	Zm00001d043047_P001	Z.mays	EXPA
TraesCS3B02G199900.1	T.aestivum	EXPA	Zm00001d040247_P001	Z.mays	EXPA
TraesCS3B02G217000.1	T.aestivum	EXPA	Zm00001d040379_P001	Z.mays	EXPA
TraesCS3B02G376800.1	T.aestivum	EXPA	Zm00001d038476_P001	Z.mays	EXPA
TraesCS3B02G376800.1	T.aestivum	EXPA	Zm00001d043047_P001	Z.mays	EXPA
TraesCS3D02G175800.1	T.aestivum	EXPA	Zm00001d040247_P001	Z.mays	EXPA
TraesCS3D02G191300.1	T.aestivum	EXPA	Zm00001d040379_P001	Z.mays	EXPA
TraesCS3D02G338400.1	T.aestivum	EXPA	Zm00001d038476_P001	Z.mays	EXPA
TraesCS3D02G338400.1	T.aestivum	EXPA	Zm00001d043047_P001	Z.mays	EXPA
TraesCS4A02G034300.1	T.aestivum	EXPA	Zm00001d032881_P001	Z.mays	EXPA
TraesCS4A02G034300.1	T.aestivum	EXPA	Zm00001d048418_P001	Z.mays	EXPA
TraesCS4A02G034400.1	T.aestivum	EXPA	Zm00001d027717_P001	Z.mays	EXPA
TraesCS4B02G271000.1	T.aestivum	EXPA	Zm00001d027717_P001	Z.mays	EXPA
TraesCS4B02G271100.1	T.aestivum	EXPA	Zm00001d027718_P001	Z.mays	EXPA
TraesCS4B02G271200.1	T.aestivum	EXPA	Zm00001d048418_P001	Z.mays	EXPA
TraesCS4D02G270100.1	T.aestivum	EXPA	Zm00001d027717_P001	Z.mays	EXPA
TraesCS4D02G270100.1	T.aestivum	EXPA	Zm00001d048418_P001	Z.mays	EXPA
TraesCS4D02G270200.1	T.aestivum	EXPA	Zm00001d027718_P001	Z.mays	EXPA
TraesCS4D02G270200.1	T.aestivum	EXPA	Zm00001d032876_P001	Z.mays	EXPA
TraesCS4D02G270400.1	T.aestivum	EXPA	Zm00001d032881_P001	Z.mays	EXPA
[truncated: 22,256 more rows]

## Sheet: Table S6
Table S6. Identification of intraspecies collinear genes.
Species	Collinear gene pair
V.carteri
C.subellipsoidea
K.nitens
C.braunii	GBG70289 - GBG74093
S.muscicola	SM000107S14040 - SM000003S11073;SM000107S14040 - SM000056S17984;SM000171S03219 - SM000219S06683;SM000171S03219 - SM000428S16063;SM000219S06683 - SM000428S16063;SM000003S10979 - SM000003S11031;SM000003S10979 - SM000072S21217;SM000003S11031 - SM000072S21217;SM000003S11073 - SM000056S17984
M.endlicherianum
P.margaritaceum
M.polymorpha
P.patens	Pp3c18_19690V3.2 - Pp3c21_1890V3.1;Pp3c8_13450V3.1 - Pp3c24_9250V3.1;Pp3c1_37980V3.2 - Pp3c2_3390V3.1
S.moellendorffii
A.filiculoides
P.abies
G.biloba
A.trichopoda
N.colorata	Nycol.B02579.1 - Nycol.I01836.1;Nycol.E00113.1 - Nycol.F01261.1;Nycol.E01375.1 - Nycol.J01656.1;Nycol.B02649.1 - Nycol.I01780.1
P.dactylifera	XP_008777004.1 - XP_008784594.1;XP_008777004.1 - XP_008802710.1;XP_008780525.1 - XP_008802577.1;XP_008782645.1 - XP_008792215.1;XP_008782645.1 - XP_008808309.1;XP_008783801.1 - XP_008780525.1;XP_008783801.1 - XP_008802577.1;XP_008784594.1 - XP_008802710.1;XP_008786153.1 - XP_008805123.1;XP_008792215.1 - XP_008798561.1;XP_008792215.1 - XP_008808309.1;XP_008799850.1 - XP_008777004.1;XP_008799850.1 …
M.acuminata	GSMUA_Achr10P22630_001 - GSMUA_Achr7P15100_001;GSMUA_Achr10P26620_001 - GSMUA_Achr7P10570_001;GSMUA_Achr11P19780_001 - GSMUA_Achr7P22100_001;GSMUA_Achr11P21930_001 - GSMUA_Achr7P15100_001;GSMUA_Achr1P02650_001 - GSMUA_Achr2P03520_001;GSMUA_Achr1P21690_001 - GSMUA_Achr2P07340_001;GSMUA_Achr2P16370_001 - GSMUA_Achr7P10570_001;GSMUA_Achr2P21970_001 - GSMUA_Achr6P10730_001;GSMUA_Achr5P07480_001 - GSM…
A.comosus	Aco000511.1 - Aco014178.1;Aco009615.1 - Aco001091.1;Aco012544.1 - Aco001634.1;Aco014178.1 - Aco015452.1;Aco017902.1 - Aco001677.1;Aco012813.1 - Aco011719.1
B.distachyon	Bradi2g22290.1 - Bradi2g53580.1;Bradi3g49850.1 - Bradi5g16497.1;Bradi3g50730.2 - Bradi5g17760.1
T.aestivum	TraesCS1A02G199300.1 - TraesCS1B02G214200.1;TraesCS1A02G199300.1 - TraesCS1D02G203100.1;TraesCS1A02G300200.1 - TraesCS1B02G310300.1;TraesCS1A02G300200.1 - TraesCS1D02G299700.1;TraesCS1A02G300200.1 - TraesCS3B02G376900.1;TraesCS1A02G300200.1 - TraesCS3D02G338600.1;TraesCS1A02G406800.1 - TraesCS5B02G528500.1;TraesCS1A02G406800.1 - TraesCS5D02G527700.1;TraesCS1B02G214200.1 - TraesCS1D02G203100.1;Tra…
H.vulgare	HORVU1Hr1G069830.1 - HORVU3Hr1G081180.2;HORVU1Hr1G053300.1 - HORVU4Hr1G087070.2;HORVU2Hr1G097490.1 - HORVU6Hr1G063180.1
O.sativa	LOC_Os01g14650.1 - LOC_Os05g19570.1;LOC_Os01g16770.1 - LOC_Os05g39990.1;LOC_Os01g60770.1 - LOC_Os05g39990.1;LOC_Os03g21820.1 - LOC_Os05g39990.1;LOC_Os03g60720.1 - LOC_Os05g39990.1;LOC_Os10g30330.1 - LOC_Os03g06040.1;LOC_Os10g30340.1 - LOC_Os03g06010.1;LOC_Os10g39110.1 - LOC_Os06g01920.1;LOC_Os02g44106.1 - LOC_Os04g46630.1;LOC_Os10g40090.1 - LOC_Os03g01610.1;LOC_Os10g40710.1 - LOC_Os03g01270.1;LOC…
S.bicolor	Sobic.001G237800.1 - Sobic.001G499800.1;Sobic.001G237900.1 - Sobic.001G499701.1;Sobic.003G338801.1 - Sobic.009G173700.1;Sobic.001G300400.1 - Sobic.001G542200.2;Sobic.001G300500.1 - Sobic.001G542100.1;Sobic.004G294300.1 - Sobic.006G171100.1
Z.mays	Zm00001d002548_P001 - Zm00001d043047_P001;Zm00001d026014_P001 - Zm00001d002548_P001;Zm00001d027717_P001 - Zm00001d032881_P001;Zm00001d027717_P001 - Zm00001d048418_P001;Zm00001d034663_P001 - Zm00001d012957_P002;Zm00001d043047_P001 - Zm00001d038476_P001;Zm00001d052264_P001 - Zm00001d018031_P001;Zm00001d002860_P002 - Zm00001d017377_P001;Zm00001d026169_P001 - Zm00001d017493_P001;Zm00001d027281_P001 -…
S.italica	Seita.1G318000.1 - Seita.7G212500.1;Seita.3G204900.1 - Seita.5G363100.1;Seita.9G241400.1 - Seita.9G535800.1;Seita.9G241500.1 - Seita.9G535500.1;Seita.1G248900.1 - Seita.7G177400.1;Seita.1G260400.1 - Seita.7G190600.1;Seita.9G325900.1 - Seita.9G577400.1;Seita.9G326100.1 - Seita.9G577300.1;Seita.9G334300.1 - Seita.9G575200.1;Seita.9G339600.1 - Seita.9G551900.1
P.virgatum	Pavir.1KG164900.1 - Pavir.1NG191500.1;Pavir.1KG200105.1 - Pavir.7KG024800.2;Pavir.1KG200120.1 - Pavir.1NG191800.1;Pavir.1KG200300.1 - Pavir.1NG191600.1;Pavir.1KG201400.1 - Pavir.1NG185600.1;Pavir.1KG508513.1 - Pavir.1NG420000.1;Pavir.1NG191800.1 - Pavir.7KG024800.2;Pavir.2KG422126.1 - Pavir.2NG482100.1;Pavir.3KG136335.1 - Pavir.3NG079678.1;Pavir.3KG136335.1 - Pavir.5KG603814.2;Pavir.3KG136335.1 -…
A.coerulea	Aqcoe1G110000.1 - Aqcoe3G343800.1;Aqcoe6G320100.1 - Aqcoe0082s0002.1
B.vulgaris	KMT10721 - KMT08969;KMT10797 - KMT07031;KMT18338 - KMT05234
A.chinensis	PSR86233 - PSS32746;PSR86233 - PSS32746;PSR86714 - PSS32577;PSR87688 - PSS28749;PSR90076 - PSR86714;PSR90076 - PSS32577;PSR93256 - PSR86233;PSR93256 - PSS32488;PSR93256 - PSS32746;PSR95105 - PSR86714;PSR95105 - PSR90076;PSR95105 - PSS32577;PSR95797 - PSR96639;PSR95797 - PSS28749;PSR98284 - PSR95105;PSS07927 - PSR95797;PSS07927 - PSR96639;PSS07927 - PSS28749;PSS11467 - PSS04116;PSS13517 - PSR85025…
M.guttatus	Migut.D00821.1 - Migut.F00603.1;Migut.E00081.1 - Migut.H00934.1;Migut.F00603.1 - Migut.F01249.1;Migut.J00050.1 - Migut.D00821.1;Migut.J00050.1 - Migut.F01249.1;Migut.J00325.1 - Migut.D02087.1;Migut.J00325.1 - Migut.L01949.1;Migut.J00459.1 - Migut.L01275.1;Migut.L01275.1 - Migut.E00081.1;Migut.L01275.1 - Migut.H00934.1;Migut.L01949.1 - Migut.D02087.1;Migut.N03182.1 - Migut.C00888.1
C.annuum	PHT70526 - PHT78130;PHT91887 - PHT88345;PHT93277 - PHT70526;PHT92821 - PHT78925
S.tuberosum	PGSC0003DMP400002572 - PGSC0003DMP400032108;PGSC0003DMP400002572 - PGSC0003DMP400033904;PGSC0003DMP400007815 - PGSC0003DMP400052934;PGSC0003DMP400017571 - PGSC0003DMP400051072;PGSC0003DMP400022107 - PGSC0003DMP400039412;PGSC0003DMP400029232 - PGSC0003DMP400041627;PGSC0003DMP400031910 - PGSC0003DMP400037598;PGSC0003DMP400035606 - PGSC0003DMP400003309;PGSC0003DMP400046206 - PGSC0003DMP400045512
S.lycopersicum	Solyc02g081210.3.1 - Solyc03g031840.3.1;Solyc02g081210.3.1 - Solyc05g052245.1.1;Solyc02g088100.3.1 - Solyc03g115890.3.1;Solyc02g088100.3.1 - Solyc05g007830.3.1;Solyc04g081870.3.1 - Solyc12g089380.2.1;Solyc06g005560.3.1 - Solyc06g076220.3.1;Solyc07g054170.3.1 - Solyc10g008440.3.1;Solyc06g060970.2.1 - Solyc08g077900.3.1
V.vinifera	VIT_201s0026g02620.1 - VIT_214s0108g01020.1;VIT_201s0026g02620.1 - VIT_217s0000g06360.1;VIT_206s0004g00070.3 - VIT_208s0058g01200.1;VIT_206s0004g04860.1 - VIT_208s0007g00440.1;VIT_213s0019g01650.1 - VIT_208s0007g00440.1;VIT_213s0067g02930.1 - VIT_206s0004g07970.1;VIT_214s0108g01020.1 - VIT_217s0000g06360.1
E.grandis	Eucgr.A00986.1 - Eucgr.J00120.1;Eucgr.A01269.1 - Eucgr.G02938.1;Eucgr.A01269.1 - Eucgr.J02048.1;Eucgr.B00524.1 - Eucgr.B03214.1;Eucgr.B03214.1 - Eucgr.G02490.2;Eucgr.D01943.1 - Eucgr.E00513.1;Eucgr.F01688.1 - Eucgr.F03723.1;Eucgr.G02938.1 - Eucgr.J02048.1;Eucgr.G03134.1 - Eucgr.J00120.1
C.sinensis	orange1.1g025680m - orange1.1g025919m;orange1.1g025680m - orange1.1g026331m;orange1.1g026331m - orange1.1g025919m;orange1.1g046524m - orange1.1g024916m;orange1.1g046524m - orange1.1g025025m
C.clementina	Ciclev10012518m - Ciclev10029094m;Ciclev10021887m - Ciclev10012472m;Ciclev10021887m - Ciclev10032545m;Ciclev10021897m - Ciclev10012611m;Ciclev10021897m - Ciclev10032545m;Ciclev10023630m - Ciclev10013804m;Ciclev10024605m - Ciclev10013804m;Ciclev10029135m - Ciclev10029094m;Ciclev10032484m - Ciclev10029094m;Ciclev10032524m - Ciclev10013804m;Ciclev10032545m - Ciclev10012611m;Ciclev10029088m - Ciclev1…
G.raimondii	Gorai.001G083300.1 - Gorai.013G086900.1;Gorai.001G111100.2 - Gorai.003G131000.1;Gorai.001G111100.2 - Gorai.009G098800.1;Gorai.001G111100.2 - Gorai.013G022200.1;Gorai.001G148900.1 - Gorai.004G148200.1;Gorai.001G148900.1 - Gorai.007G118900.1;Gorai.001G239700.1 - Gorai.006G015100.2;Gorai.002G257400.1 - Gorai.006G172400.1;Gorai.002G257400.1 - Gorai.007G376300.2;Gorai.002G257400.1 - Gorai.012G104400.1…
T.cacao	Thecc.02G333600.1 - Thecc.04G093100.1;Thecc.02G343800.1 - Thecc.03G090800.1;Thecc.02G343800.1 - Thecc.04G084700.1;Thecc.04G152900.1 - Thecc.09G363200.1;Thecc.05G038700.1 - Thecc.09G320300.1;Thecc.10G181900.1 - Thecc.09G363200.1
C.papaya	evm.model.supercontig_1.419 - evm.model.supercontig_81.134
A.thaliana	AT1G12560.1 - AT1G62980.1;AT1G26770.1 - AT1G69530.1;AT1G26770.1 - AT2G03090.1;AT1G26770.1 - AT3G29030.1;AT1G69530.1 - AT3G29030.1;AT2G39700.1 - AT3G55500.1;AT2G39700.1 - AT5G02260.1;AT2G20750.1 - AT4G28250.1;AT2G45110.1 - AT3G60570.1;AT1G65680.1 - AT3G45960.1
B.napus	CDX70161 - CDX98831;CDX70161 - CDY04946;CDX70161 - CDY14120;CDX74479 - CDY37873;CDX74845 - CDY07024;CDX74845 - CDY07642;CDX74845 - CDY20467;CDX74845 - CDY24952;CDX74942 - CDX91376;CDX74942 - CDY10456;CDX75827 - CDX82436;CDX75827 - CDX97663;CDX75827 - CDX98555;CDX76090 - CDY02943;CDX76090 - CDY07024;CDX76090 - CDY40233;CDX76090 - CDY41218;CDX77222 - CDY31742;CDX77222 - CDY39521;CDX77222 - CDY47883…
B.rapa	Brara.A03836.1 - Brara.E03529.1;Brara.B00044.1 - Brara.C00061.1;Brara.B00044.1 - Brara.J02891.1;Brara.B00170.1 - Brara.J02672.1;Brara.B01861.1 - Brara.G02887.1;Brara.B03141.1 - Brara.F03390.1;Brara.B03352.1 - Brara.F03107.1;Brara.B03352.1 - Brara.I03144.1;Brara.B03373.1 - Brara.F03081.1;Brara.C00061.1 - Brara.J02891.1;Brara.C02025.1 - Brara.D00393.1;Brara.C02025.1 - Brara.D02404.1;Brara.C02025.1 …
L.usitatissimum	Lus10003822 - Lus10010454;Lus10008603 - Lus10009917;Lus10009253 - Lus10038013;Lus10009917 - Lus10034227;Lus10014137 - Lus10006711;Lus10017256 - Lus10034548;Lus10021845 - Lus10034548;Lus10023407 - Lus10040286;Lus10024478 - Lus10002997;Lus10026566 - Lus10013849;Lus10026614 - Lus10030449;Lus10027304 - Lus10010454;Lus10027740 - Lus10014406;Lus10034227 - Lus10029038;Lus10036763 - Lus10030449;Lus100367…
P.trichocarpa	Potri.001G240900.1 - Potri.008G057100.1;Potri.001G240900.1 - Potri.009G031800.2;Potri.001G240900.1 - Potri.010G202500.1;Potri.002G017900.1 - Potri.005G244100.1;Potri.004G080200.1 - Potri.017G140000.1;Potri.004G208300.1 - Potri.009G169500.1;Potri.008G057100.1 - Potri.009G031800.2;Potri.008G057100.1 - Potri.010G202500.1;Potri.008G088300.2 - Potri.010G167200.6;Potri.009G031800.2 - Potri.010G202500.1…
M.esculenta	Manes.01G034500.1 - Manes.02G053000.3;Manes.01G034500.1 - Manes.05G103501.1;Manes.01G034500.1 - Manes.14G079900.2;Manes.01G092600.2 - Manes.02G053000.3;Manes.01G092600.2 - Manes.05G103501.1;Manes.01G172700.1 - Manes.02G131900.1;Manes.01G172700.1 - Manes.07G117200.1;Manes.01G172700.1 - Manes.10G029400.1;Manes.01G236600.1 - Manes.05G006600.1;Manes.02G053000.3 - Manes.05G103501.1;Manes.02G131900.1 -…
R.communis	29813.m001510 - 30138.m004059
C.sativus	Cucsa.112860.1 - Cucsa.158210.1;Cucsa.112860.1 - Cucsa.197780.1;Cucsa.112860.1 - Cucsa.284950.1;Cucsa.117860.1 - Cucsa.138750.1;Cucsa.117860.1 - Cucsa.165250.1;Cucsa.138750.1 - Cucsa.165250.1;Cucsa.158210.1 - Cucsa.197780.1;Cucsa.158210.1 - Cucsa.284950.1;Cucsa.197780.1 - Cucsa.284950.1;Cucsa.119000.1 - Cucsa.147750.1
C.lanatus	Cla97C02G046060.1 - Cla97C03G052380.1;Cla97C02G046060.1 - Cla97C04G074810.1;Cla97C02G046060.1 - Cla97C07G131710.1;Cla97C04G079060.1 - Cla97C05G106170.1;Cla97C05G106170.1 - Cla97C06G125700.1;Cla97C05G106170.1 - Cla97C09G179520.1;Cla97C06G125700.1 - Cla97C09G179520.1;Cla97C05G080220.1 - Cla97C09G175480.1
A.hypogaea	arahy.Tifrunner.gnm1.ann1.0MP31D.1 - arahy.Tifrunner.gnm1.ann1.6F5CM0.1;arahy.Tifrunner.gnm1.ann1.0MP31D.1 - arahy.Tifrunner.gnm1.ann1.6F5CM0.1;arahy.Tifrunner.gnm1.ann1.0MP31D.1 - arahy.Tifrunner.gnm1.ann1.MYUW9R.1;arahy.Tifrunner.gnm1.ann1.0QA3UW.2 - arahy.Tifrunner.gnm1.ann1.1G5ZRX.1;arahy.Tifrunner.gnm1.ann1.0QA3UW.2 - arahy.Tifrunner.gnm1.ann1.4P3DQS.1;arahy.Tifrunner.gnm1.ann1.0QA3UW.2 - ar…
M.truncatula	Medtr1g085460.1 - Medtr7g110990.1;Medtr2g097030.2 - Medtr4g063975.1;Medtr3g064510.1 - Medtr5g076950.1;Medtr3g094040.1 - Medtr5g075320.2;Medtr4g081950.1 - Medtr5g041700.1;Medtr4g081950.1 - Medtr7g011060.1;Medtr4g099370.1 - Medtr5g013440.1
G.max	Glyma.01G050100.1 - Glyma.02G109100.1;Glyma.01G050100.1 - Glyma.07G229000.1;Glyma.01G050100.1 - Glyma.20G033900.2;Glyma.01G214400.1 - Glyma.11G027600.1;Glyma.01G214400.1 - Glyma.17G133100.2;Glyma.02G109100.1 - Glyma.07G229000.1;Glyma.02G109100.1 - Glyma.20G033900.2;Glyma.02G235900.1 - Glyma.03G035800.1;Glyma.02G235900.1 - Glyma.14G203900.1;Glyma.02G235900.1 - Glyma.18G054000.1;Glyma.02G240900.1 -…
P.vulgaris	Phvul.001G003700.1 - Phvul.009G019000.1;Phvul.001G219700.1 - Phvul.007G207600.1;Phvul.001G232600.1 - Phvul.008G232200.1;Phvul.001G232600.1 - Phvul.011G063800.1;Phvul.001G232600.1 - Phvul.L006043.1;Phvul.002G083600.1 - Phvul.002G170300.2;Phvul.002G152900.1 - Phvul.003G213800.1;Phvul.002G152900.1 - Phvul.009G019000.1;Phvul.002G170300.2 - Phvul.009G142800.1;Phvul.002G170300.2 - Phvul.009G186400.1;Ph…
P.persica	Prupe.1G276700.1 - Prupe.3G265800.1;Prupe.1G276700.1 - Prupe.5G195200.1;Prupe.2G237000.1 - Prupe.6G075100.1;Prupe.2G237000.1 - Prupe.6G075100.1;Prupe.2G263600.1 - Prupe.6G042000.1;Prupe.2G263600.1 - Prupe.6G292300.1;Prupe.3G265800.1 - Prupe.5G195200.1;Prupe.6G042000.1 - Prupe.6G292300.1
M.domestica	MD00G1013600 - MD03G1090700;MD00G1125400 - MD09G1052900;MD01G1135600 - MD03G1090700;MD01G1135600 - MD07G1200300;MD01G1135600 - MD12G1142900;MD01G1166700 - MD03G1052400;MD01G1166700 - MD07G1233100;MD01G1166700 - MD12G1186800;MD03G1052400 - MD04G1173400;MD03G1052400 - MD11G1054500;MD03G1052400 - MD12G1186800;MD03G1090700 - MD12G1142900;MD03G1225900 - MD11G1245100;MD04G1070800 - MD07G1200300;MD04G11…
F.vesca	gene04724-v2.0.a2-hybrid.t1 - gene04435-v1.0-hybrid.t3;gene04724-v2.0.a2-hybrid.t1 - gene26030-v1.0-hybrid.t2;gene26030-v1.0-hybrid.t2 - gene04435-v1.0-hybrid.t3;gene28118-v2.0.a2-hybrid.t1 - gene37568-v2.0.a2-hybrid.t1
R.chinensis	PRQ40759 - PRQ16200;PRQ42719 - PRQ34768;PRQ43254 - PRQ34119;PRQ59219 - PRQ34119;PRQ59219 - PRQ34768;PRQ59219 - PRQ43254;PRQ59614 - PRQ34768;PRQ59614 - PRQ42719;PRQ57485 - PRQ35818

## Sheet: Table S7
Table S7. Intraspecies gene tandem duplication analysis.
Species	Tandem duplication
V.carteri
C.subellipsoidea	62379~41217
K.nitens
C.braunii	GBG61793~GBG61794~GBG61795
S.muscicola	SM000003S10979~SM000003S10988; SM000003S11031~SM000003S11043; SM000072S21217~SM000072S21227
M.endlicherianum
P.margaritaceum
M.polymorpha	Mapoly0118s0014.1~Mapoly0118s0015.1~Mapoly0118s0017.1;Mapoly0137s0020.1~Mapoly0137s0021.1;Mapoly0178s0007.1~Mapoly0178s0009.1;Mapoly0022s0142.1~Mapoly0022s0143.1;Mapoly0050s0034.1~Mapoly0050s0035.2;Mapoly0058s0020.1~Mapoly0058s0021.1;Mapoly0085s0014.1~Mapoly0085s0015.1;Mapoly0085s0051.1~Mapoly0085s0052.1~Mapoly0085s0053.1;Mapoly0090s0011.1~Mapoly0090s0012.1
P.patens	Pp3c7_12870V3.2~Pp3c7_12940V3.1;Pp3c8_1320V3.1~Pp3c8_1330V3.1;Pp3c8_13450V3.1~Pp3c8_13470V3.3;Pp3c14_18030V3.1~Pp3c14_18040V3.1;Pp3c14_18440V3.1~Pp3c14_18450V3.1~Pp3c14_18510V3.2;Pp3c17_12970V3.2~Pp3c17_12980V3.1;Pp3c18_19660V3.1~Pp3c18_19690V3.2~Pp3c18_19720V3.2;Pp3c21_1850V3.2~Pp3c21_1890V3.1~Pp3c21_1940V3.2
S.moellendorffii	231226~91129;102623~174522
A.filiculoides	Azfi_s0004.g008550~Azfi_s0004.g008552;Azfi_s0043.g027115~Azfi_s0043.g027118
P.abies	MA_10429288g0010~MA_10429288g0020
G.biloba	Gb_07423~Gb_07424~Gb_07435~Gb_07437~Gb_07438~Gb_07439;Gb_01499~Gb_01500~Gb_01501~Gb_01502~Gb_01504~Gb_01505~Gb_20678;Gb_10700~Gb_10701~Gb_10702~Gb_10703~Gb_10705;Gb_06127~Gb_06139
A.trichopoda
N.colorata	Nycol.B02579.1~Nycol.B02580.1;Nycol.J01655.1~Nycol.J01656.1~Nycol.J01657.1~Nycol.J01658.1~Nycol.J01659.1~Nycol.J01660.1~Nycol.J01662.1~Nycol.J01663.1
P.dactylifera	XP_008803823.1~XP_008803824.1
M.acuminata	GSMUA_Achr1P00120_001~GSMUA_Achr1P00140_001;GSMUA_Achr2P13730_001~GSMUA_Achr2P13740_001~GSMUA_Achr2P13750_001;GSMUA_Achr2P18840_001~GSMUA_Achr2P18850_001;GSMUA_Achr5P07470_001~GSMUA_Achr5P07480_001
A.comosus	Aco012813.1~Aco012814.1~Aco012815.1;Aco011715.1~Aco011717.1~Aco011719.1
B.distachyon	Bradi1g76260.1~Bradi1g76270.1;Bradi3g50730.2~Bradi3g50750.1;Bradi4g41110.1~Bradi4g41117.1;Bradi5g17760.1~Bradi5g17770.1~Bradi5g17780.1
T.aestivum	TraesCS1A02G199300.1~TraesCS1A02G199400.1;TraesCS1A02G212000.1~TraesCS1A02G212200.1~TraesCS1A02G212300.1~TraesCS1A02G212400.1~TraesCS1A02G212600.1;TraesCS1A02G406800.1~TraesCS1A02G406900.1;TraesCS1B02G214200.1~TraesCS1B02G214300.1;TraesCS1B02G225700.2~TraesCS1B02G225800.1~TraesCS1B02G225900.1~TraesCS1B02G226000.1~TraesCS1B02G226100.1;TraesCS1D02G215100.2~TraesCS1D02G215200.1~TraesCS1D02G215300.1~…
H.vulgare	HORVU1Hr1G054210.1~HORVU1Hr1G054240.1~HORVU1Hr1G054250.9;HORVU2Hr1G013340.1~HORVU2Hr1G013360.1~HORVU2Hr1G013380.1;HORVU2Hr1G097480.1~HORVU2Hr1G097490.1~HORVU2Hr1G097510.1;HORVU3Hr1G032260.1~HORVU3Hr1G032270.2~HORVU3Hr1G032290.1;HORVU3Hr1G073120.1~HORVU3Hr1G073140.1;HORVU3Hr1G076620.1~HORVU3Hr1G076630.1~HORVU3Hr1G076640.1;HORVU3Hr1G105170.1~HORVU3Hr1G105180.1;HORVU4Hr1G072400.1~HORVU4Hr1G072410.1~…
O.sativa	LOC_Os01g14650.1~LOC_Os01g14660.1;LOC_Os10g30330.1~LOC_Os10g30340.1;LOC_Os10g40700.1~LOC_Os10g40710.1~LOC_Os10g40720.1~LOC_Os10g40730.1;LOC_Os02g16780.1~LOC_Os02g16800.1~LOC_Os02g16839.1;LOC_Os02g16809.1~LOC_Os02g16850.1;LOC_Os02g44106.1~LOC_Os02g44108.1;LOC_Os03g01260.1~LOC_Os03g01270.1;LOC_Os03g01630.1~LOC_Os03g01640.1~LOC_Os03g01650.1;LOC_Os03g06000.1~LOC_Os03g06010.1~LOC_Os03g06020.1~LOC_Os03…
S.bicolor	Sobic.001G155600.4~Sobic.001G155700.5;Sobic.001G237800.1~Sobic.001G237900.1~Sobic.001G238000.1~Sobic.001G238100.1~Sobic.001G238200.1~Sobic.001G238300.1~Sobic.001G238400.1;Sobic.001G300400.1~Sobic.001G300500.1~Sobic.001G300700.1~Sobic.001G300800.2~Sobic.001G300900.2~Sobic.001G301000.1;Sobic.001G301300.1~Sobic.001G301400.1~Sobic.001G301500.1~Sobic.001G301600.1;Sobic.001G306200.1~Sobic.001G306400.1~…
Z.mays	Zm00001d027281_P001~Zm00001d027283_P001;Zm00001d027717_P001~Zm00001d027718_P001;Zm00001d029903_P002~Zm00001d029906_P001~Zm00001d029907_P001;Zm00001d031904_P001~Zm00001d031906_P001~Zm00001d031907_P001;Zm00001d032881_P001~Zm00001d032882_P001~Zm00001d032883_P001~Zm00001d032884_P001~Zm00001d032885_P001~Zm00001d032886_P001;Zm00001d026169_P001~Zm00001d026170_P001~Zm00001d026171_P001;Zm00001d040247_P001…
S.italica	Seita.1G008200.1~Seita.1G008300.1~Seita.1G008500.1;Seita.1G010000.1~Seita.1G010100.1;Seita.1G260400.1~Seita.1G260500.1~Seita.1G260700.1~Seita.1G260800.1;Seita.2G122700.1~Seita.2G122800.1;Seita.5G062500.1~Seita.5G062700.1;Seita.6G086200.1~Seita.6G086300.1;Seita.7G190600.1~Seita.7G190700.1~Seita.7G190800.1;Seita.9G157100.2~Seita.9G157200.1;Seita.9G241400.1~Seita.9G241500.1~Seita.9G241600.1~Seita.9G…
P.virgatum	Pavir.1KG164900.1~Pavir.1KG200105.1~Pavir.1KG200110.1~Pavir.1KG200120.1~Pavir.1KG200200.1~Pavir.1KG200300.1;Pavir.1KG223000.1~Pavir.1KG429200.1~Pavir.1KG429205.1;Pavir.1NG191500.1~Pavir.1NG191600.1~Pavir.1NG191800.1;Pavir.1NG382800.1~Pavir.1NG382900.3~Pavir.1NG383000.1;Pavir.2KG233100.1~Pavir.2KG233300.1;Pavir.2NG272600.1~Pavir.2NG282600.1;Pavir.5NG189567.1~Pavir.5NG189729.1;Pavir.6KG019100.1~Pav…
A.coerulea	Aqcoe2G236500.1~Aqcoe2G236700.1
B.vulgaris	KMT16769~KMT16770~KMT16771;KMT11820~KMT11821;KMT01279~KMT01280~KMT01281~KMT01282~KMT01283~KMT01284
A.chinensis	PSR93256~PSR93257
M.guttatus	Migut.B01585.1~Migut.B01586.1;Migut.F01487.1~Migut.F01489.1;Migut.F01689.1~Migut.F01690.1~Migut.F01691.1~Migut.F01692.1~Migut.F01693.1~Migut.F01694.1~Migut.F01696.1
C.annuum	PHT92821~PHT92822;PHT92844~PHT92845-1~PHT92846;PHT95419~PHT95421;PHT78925~PHT78926
S.tuberosum	PGSC0003DMP400042661-1~PGSC0003DMP400042661-2~PGSC0003DMP400042662-1~PGSC0003DMP400042662-2;PGSC0003DMP400045512~PGSC0003DMP400045513~PGSC0003DMP400045515
S.lycopersicum	Solyc01g090810.4.1~Solyc01g090820.2.1;Solyc03g115300.2.1~Solyc03g115310.1.1~Solyc03g115320.2.1~Solyc03g115340.2.1~Solyc03g115350.2.1;Solyc05g052245.1.1~Solyc05g052250.3.1;Solyc08g077900.3.1~Solyc08g077910.3.1
V.vinifera	VIT_200s0309g00050.1~VIT_200s0309g00090.1
E.grandis	Eucgr.A00986.1~Eucgr.A00988.1;Eucgr.E00357.1~Eucgr.E00358.1~Eucgr.E00360.1;Eucgr.E01615.1~Eucgr.E01616.1~Eucgr.E01617.1~Eucgr.E01620.1~Eucgr.E01621.1~Eucgr.E01622.1~Eucgr.E01625.1~Eucgr.E01626.1
C.sinensis	orange1.1g024520m~orange1.1g045913m
C.clementina	Ciclev10021884m~Ciclev10024410m~Ciclev10024449m
G.raimondii	Gorai.004G192300.1~Gorai.004G192400.1~Gorai.004G192500.1
T.cacao	Thecc.01G384900.1~Thecc.01G385000.1;Thecc.03G241800.1~Thecc.03G242000.1
C.papaya
A.thaliana	AT1G65680.1~AT1G65681.1;AT3G45960.1~AT3G45970.1;AT5G39260.1~AT5G39270.1~AT5G39280.1~AT5G39290.1~AT5G39300.1~AT5G39310.1
B.napus	CDX74710~CDX74711~CDX74713;CDY18946~CDY18948~CDY18950~CDY18951;CDY61893~CDY61895
B.rapa	Brara.A00004.1~Brara.A00006.1;Brara.E00482.1~Brara.E00483.1
L.usitatissimum	Lus10011012~Lus10011013;Lus10001009~Lus10001010;Lus10000957~Lus10000958
P.trichocarpa
M.esculenta	Manes.17G018000.1~Manes.17G018100.1;Manes.S069200.1~Manes.S069300.1
R.communis	27940.m000328~27940.m000329;29628.m000766~29628.m000767;30076.m004515~30076.m004517
C.sativus	Cucsa.099300.1~Cucsa.099310.1~Cucsa.099320.1~Cucsa.099330.1~Cucsa.099340.1~Cucsa.099350.1~Cucsa.099360.1~Cucsa.099370.1
C.lanatus	Cla97C02G030360.1~Cla97C02G030370.1~Cla97C02G030380.1~Cla97C02G030390.1~Cla97C02G030400.1~Cla97C02G030410.1~Cla97C02G030420.1~Cla97C02G030430.1-1~Cla97C02G030430.1-2
A.hypogaea	arahy.Tifrunner.gnm1.ann1.03I7QG.1~arahy.Tifrunner.gnm1.ann1.GQ70X8.1;arahy.Tifrunner.gnm1.ann1.57GB45.1~arahy.Tifrunner.gnm1.ann1.66IVUD.1;arahy.Tifrunner.gnm1.ann1.NFFN58.1~arahy.Tifrunner.gnm1.ann1.V6BW8K.1;arahy.Tifrunner.gnm1.ann1.GZ11AJ.1~arahy.Tifrunner.gnm1.ann1.VI4RHR.1;arahy.Tifrunner.gnm1.ann1.08LKRL.1~arahy.Tifrunner.gnm1.ann1.QQUH6W.1
M.truncatula	Medtr2g090255.1~Medtr2g090265.1~Medtr2g090270.1;Medtr3g466760.1~Medtr3g466790.1;Medtr3g094040.1~Medtr3g094060.1;Medtr7g013120.1~Medtr7g013140.1~Medtr7g013150.1;Medtr7g110990.1~Medtr7g111010.1
G.max	Glyma.05G065300.1~Glyma.05G065700.1~Glyma.05G065800.1;Glyma.06G021700.1~Glyma.06G021800.1;Glyma.06G294500.1~Glyma.06G294600.1;Glyma.10G122300.1~Glyma.10G122600.1;Glyma.12G111100.1~Glyma.12G111200.1;Glyma.17G147200.1~Glyma.17G147400.1~Glyma.17G147500.1~Glyma.17G147600.1
P.vulgaris	Phvul.003G224600.1~Phvul.003G224800.1;Phvul.010G070900.1~Phvul.010G071000.1;Phvul.011G117500.1~Phvul.011G117600.1
P.persica	Prupe.1G516600.1~Prupe.1G516700.1;Prupe.7G124900.1~Prupe.7G125000.1
M.domestica	MD07G1250600~MD07G1250700
F.vesca	gene09809-v2.0.a2-hybrid.t1~gene09810-v1.0-hybrid.t1;gene04297-v1.0-hybrid.t1~gene04299-v2.0.a2-hybrid.t1~gene37964-v2.0.a2-hybrid.t1;gene21182-v1.0-hybrid.t1~gene21183-v2.0.a2-hybrid.t1
R.chinensis	PRQ53401~PRQ53403;PRQ43669~PRQ43670~PRQ43672

## Sheet: Table S8
Table S8. Summary of the characteristics of four expansin subfamilies.
Subfamily	Average gene length/bp	Average protein length/aa	Average molecular weight/kD	Average pI	Average exon length/bp	Average exon number	Average intron length/bp	Average intron number
EXPA	2018.81	260.948	28.0731	7.82335	1183.29	2.90435	835.522	1.90745
EXPB	2091.17	271.176	28.9692	6.83195	1136.68	3.56373	954.488	2.56553
EXLA	2090.86	268.022	29.0015	7.49919	1210.05	4.28777	880.806	3.28777
EXLB	2272.14	254.613	27.9502	5.74499	1052.19	4.47742	1219.95	3.48387
Average	2118.25	263.69	28.4985	6.97487	1145.55	3.80832	972.693	2.81116

## Sheet: Table S9
Table S9. Summary of the characteristics of expansin genes in ten lineages.
Taxonomy	Average gene length/bp	Average protein length/aa	Average molecular weight/kD	Average pI	Average exon length/bp	Average exon number	Average intron length/bp	Average intron number
Chlorophyte algae	4965	531.6	56.175	6.3868	1594.8	12	3370.2	11
Streptophyte algae	3840.23	314.411	22.0467	8.35604	2024.56	2.90411	1815.67	1.89041
Liverwort	2410.71	263.029	28.3792	7.37312	1711.59	3.35294	699.118	2.35294
Moss	2167.05	273.075	29.2471	8.03785	1726.22	2.6	440.825	1.6
Lycophyte	1350.67	245.278	26.1422	6.82439	808.722	3.55556	541.944	2.55556
Fern	2634.62	263.143	27.9897	7.11281	1567.33	3.04762	1067.29	2.04762
Gymnosperm	1608.64	255.725	27.7895	6.84432	770.099	3.74725	838.538	2.83516
Basal angiosperm	2477.03	255.077	27.4515	6.94641	1180.49	3.30769	1296.54	2.30769
Monocot	1875.34	266.514	28.4491	7.26504	1177.5	2.99327	697.845	1.99102
Eudicot	2077.4	258.052	27.9516	7.60274	1101.66	3.36488	975.739	2.36488

## Sheet: Table S10
Table S10. Intron distribution patterns within the DPBB and CBM63 domains.
Lineage	Subfamily	NO. of intron in DPBB	NO. of intron in CBM63	Count	Percentage/%
Chlorophyte algae	EXPA	5	4	2	40
Chlorophyte algae	EXPA	3	3	1	20
Chlorophyte algae	EXPA	4	5	1	20
Chlorophyte algae	EXPA	6	5	1	20
Streptophyte algae	EXPA	0	0	42	57.5342
Streptophyte algae	EXPA	1	0	12	16.4384
Streptophyte algae	EXPA	2	1	7	9.58904
Streptophyte algae	EXPA	0	1	3	4.10959
Streptophyte algae	EXPA	2	0	2	2.73973
Streptophyte algae	EXPA	3	1	2	2.73973
Streptophyte algae	EXPA	4	1	1	1.36986
Streptophyte algae	EXPA	1	2	1	1.36986
Streptophyte algae	EXPA	3	2	1	1.36986
Streptophyte algae	EXPA	4	2	1	1.36986
Streptophyte algae	EXPA	3	3	1	1.36986
Liverwort	EXPA	2	0	26	76.4706
Liverwort	EXPA	1	0	5	14.7059
Liverwort	EXPA	0	0	3	8.82353
Moss	EXPA	2	0	18	52.9412
Moss	EXPA	0	0	9	26.4706
Moss	EXPA	1	0	7	20.5882
Moss	EXPB	1	0	4	66.6667
Moss	EXPB	0	0	1	16.6667
Moss	EXPB	3	2	1	16.6667
Lycophyte	EXPA	2	0	14	93.3333
Lycophyte	EXPA	3	1	1	6.66667
Lycophyte	EXPB	3	1	2	66.6667
Lycophyte	EXPB	3	0	1	33.3333
Fern	EXPA	2	0	13	65
Fern	EXPA	1	0	6	30
Fern	EXPA	1	2	1	5
Fern	EXPB	2	1	1	100
Gymnosperm	EXPA	2	0	55	77.4648
Gymnosperm	EXPA	1	0	7	9.85915
Gymnosperm	EXPA	3	0	6	8.4507
Gymnosperm	EXPA	3	1	2	2.8169
Gymnosperm	EXPA	2	3	1	1.40845
Gymnosperm	EXPB	3	1	8	88.8889
Gymnosperm	EXPB	2	1	1	11.1111
Gymnosperm	EXLA	3	1	2	50
Gymnosperm	EXLA	3	0	1	25
Gymnosperm	EXLA	4	1	1	25
Gymnosperm	EXLB	3	1	5	71.4286
Gymnosperm	EXLB	2	1	1	14.2857
Gymnosperm	EXLB	3	3	1	14.2857
Basal angiosperm	EXPA	2	0	27	93.1034
Basal angiosperm	EXPA	0	0	1	3.44828
Basal angiosperm	EXPA	1	0	1	3.44828
Basal angiosperm	EXPB	3	0	2	50
Basal angiosperm	EXPB	1	1	1	25
Basal angiosperm	EXPB	2	1	1	25
Basal angiosperm	EXLA	3	1	3	100
Basal angiosperm	EXLB	3	1	3	100
Monocot	EXPA	2	0	235	50
Monocot	EXPA	1	0	199	42.3404
Monocot	EXPA	0	0	24	5.10638
Monocot	EXPA	3	0	6	1.2766
Monocot	EXPA	2	1	3	0.638298
Monocot	EXPA	1	1	2	0.425532
Monocot	EXPA	4	0	1	0.212766
Monocot	EXPB	3	0	149	41.9718
Monocot	EXPB	2	0	88	24.7887
Monocot	EXPB	0	0	43	12.1127
Monocot	EXPB	1	0	43	12.1127
Monocot	EXPB	2	1	27	7.60563
Monocot	EXPB	4	0	1	0.28169
Monocot	EXPB	0	1	1	0.28169
Monocot	EXPB	3	1	1	0.28169
Monocot	EXPB	1	2	1	0.28169
Monocot	EXPB	2	2	1	0.28169
Monocot	EXLA	3	1	27	47.3684
Monocot	EXLA	2	0	9	15.7895
Monocot	EXLA	1	0	7	12.2807
Monocot	EXLA	3	0	6	10.5263
Monocot	EXLA	0	0	4	7.01754
Monocot	EXLA	2	1	3	5.26316
Monocot	EXLA	0	2	1	1.75439
Monocot	EXLB	3	1	9	81.8182
Monocot	EXLB	2	1	1	9.09091
Monocot	EXLB	3	2	1	9.09091
Eudicot	EXPA	2	0	653	76.0186
Eudicot	EXPA	1	0	172	20.0233
Eudicot	EXPA	3	0	12	1.39697
Eudicot	EXPA	0	0	7	0.814901
Eudicot	EXPA	1	1	6	0.698487
Eudicot	EXPA	2	1	5	0.582072
Eudicot	EXPA	0	1	2	0.232829
Eudicot	EXPA	5	0	1	0.116414
Eudicot	EXPA	1	4	1	0.116414
Eudicot	EXPB	3	0	97	54.1899
Eudicot	EXPB	2	1	56	31.2849
Eudicot	EXPB	2	0	12	6.70391
Eudicot	EXPB	1	1	3	1.67598
Eudicot	EXPB	0	0	2	1.11732
Eudicot	EXPB	4	0	2	1.11732
Eudicot	EXPB	3	2	2	1.11732
Eudicot	EXPB	1	0	1	0.558659
Eudicot	EXPB	5	0	1	0.558659
Eudicot	EXPB	0	1	1	0.558659
Eudicot	EXPB	3	1	1	0.558659
Eudicot	EXPB	2	2	1	0.558659
Eudicot	EXLA	3	1	48	64
Eudicot	EXLA	3	0	11	14.6667
Eudicot	EXLA	2	0	10	13.3333
Eudicot	EXLA	2	1	3	4
Eudicot	EXLA	1	0	1	1.33333
Eudicot	EXLA	1	1	1	1.33333
Eudicot	EXLA	4	1	1	1.33333
Eudicot	EXLB	2	1	90	67.1642
Eudicot	EXLB	3	1	41	30.597
Eudicot	EXLB	2	0	1	0.746269
Eudicot	EXLB	1	2	1	0.746269
Eudicot	EXLB	2	2	1	0.746269

[truncated: 6 more sheets: Table S11, Table 12, Table S13, Table S14, Table S15, Table S16]
